# Supplementary material for: It's the fiber, not the fat: significant effects of dietary challenge on the gut microbiome
Source: Microbiome. 2020 Feb 11;8:15. doi: 10.1186/s40168-020-0791-6 (PMC7014620; doi:10.1186/s40168-020-0791-6)
Supplement: Supplementary file 3 — Additional file 2: Table S1. Results from linear discriminant analysis of microbiota composition in female mice. [file 40168_2020_791_MOESM2_ESM.xlsx]

## Sheet: SC30_SuppTable1
Taxa	Pvalues	FDR	Chow	Refined Diet	4wk rHFD	LDAscore
g_Lachnospiraceae_UCG_001	4.63e-07	1.84e-05	273.367	1.04739	0.933411	2.14
g_Prevotellaceae_UCG_001	6.69e-07	1.84e-05	36498.9	79.591	8.63272	4.26
g_Lactococcus	3.31e-06	6.06e-05	2.53684	174.401	207.327	2.01
g_Butyricicoccus	6.82e-06	9.38e-05	85.8435	6.71746	6.64957	1.61
g_Coprococcus_1	4.35e-05	0.00035369	12.7344	72.3788	144.031	1.82
g_Lactobacillus	5.29e-05	0.00035369	71.2857	391.886	907.026	2.62
g_Faecalibaculum	5.55e-05	0.00035369	0.223115	131.675	342.804	2.24
g_Tyzzerella	6.36e-05	0.00035369	23.379	160.657	145.732	1.84
f_Lachnospiraceae	6.36e-05	0.00035369	1031.98	3843.68	4222.15	3.2
g_Olsenella	6.43e-05	0.00035369	4.02291	101.656	517.661	2.41
f_Bacteroidales_S24_7_group	0.00014514	0.00072568	23182.1	12145.4	5723.43	3.94
g_Lachnoclostridium	0.00028696	0.0012501	254.073	506.326	777.183	2.42
g_Lachnospiraceae_NK4A136_group	0.00029549	0.0012501	3393.12	1178.68	758.609	3.12
g_Bacteroides	0.00075982	0.0027368	847.989	4040.05	1497.31	3.2
g_Anaerotruncus	0.00078947	0.0027368	180.198	409.083	224.143	2.06
g_Streptococcus	0.00080409	0.0027368	5.09136	9.93772	42.4263	1.29
g_Ruminiclostridium	0.00084593	0.0027368	292.746	792.945	519.962	2.4
g_Desulfovibrio	0.0013545	0.0041386	752.316	1915.49	1809.06	2.77
g_Acetatifactor	0.0017868	0.0050978	195.052	799.526	637.036	2.48
g_Ruminiclostridium_9	0.0018538	0.0050978	327.654	732.758	481.397	2.31
g_Lachnospiraceae_FCS020_group	0.0019872	0.005171	125.056	27.8682	38.7637	1.7
g_Escherichia_Shigella	0.0021799	0.005171	2.47278	48.62	67.6905	1.53
f_Ruminococcaceae	0.0022382	0.005171	214.03	755.289	823.169	2.49
g_Parasutterella	0.0022564	0.005171	956.663	331.291	82.6053	2.64
g_Anaerovorax	0.003369	0.0074119	2.4925	18.3036	15.504	0.95
f_Clostridiales_vadinBB60_group	0.0037573	0.0078155	209.302	129.504	51.0856	1.9
g_Paraprevotella	0.0038367	0.0078155	337.827	24.2673	16.7149	2.21
p_Firmicutes	0.0054925	0.010576	8.24427	25.0808	24.4062	0.974
g_Mucispirillum	0.0055765	0.010576	115.472	1167.1	546.37	2.72
g_Rikenella	0.0062085	0.011382	303.577	370.335	927.371	2.5
g_Lachnospiraceae_UCG_004	0.0069223	0.012281	21.4766	36.1169	67.0039	1.38
g_Parabacteroides	0.009524	0.016369	106.616	585.817	233.517	2.38
g_Ruminiclostridium_5	0.010902	0.018171	27.2127	104.863	56.284	1.6
g_Rikenellaceae_RC9_gut_group	0.015261	0.024687	217.706	1671.63	529.607	2.86
o_Gastranaerophilales	0.017738	0.027874	99.0655	153.038	44.668	1.74
p_Proteobacteria	0.045548	0.069587	13.7086	240.816	174.803	2.06
g_Oscillibacter	0.049974	0.074286	265.921	457.104	323.827	1.98
g_Shuttleworthia	0.054914	0.079481	5.37118	13.0225	14.7172	0.754
g_Lachnospiraceae_UCG_006	0.061159	0.086249	14.3297	20.7577	44.0665	1.2
g_Roseburia	0.075522	0.10384	248.749	674.364	370.267	2.33
g_Candidatus_Saccharimonas	0.11294	0.15151	55.0159	119.026	51.7838	1.54
g_Helicobacter	0.12284	0.15793	600.077	1413.03	499.671	2.66
f_Family_XIII	0.12347	0.15793	24.2426	12.7886	16.1827	0.828
g_Tyzzerella_3	0.12729	0.15911	33.7693	12.8284	38.2093	1.14
f_Peptococcaceae	0.17016	0.20797	230.188	278.883	156.312	1.79
g_Pseudoflavonifractor	0.17877	0.21282	13.8556	10.2105	18.3848	0.706
g_Lachnospiraceae_UCG_010	0.18187	0.21282	23.6612	15.972	36.1365	1.04
g_Alistipes	0.20253	0.23207	730.729	934.589	356.922	2.46
g_Ruminococcaceae_NK4A214_group	0.35481	0.39826	12.5715	17.2739	10.4093	0.647
g_Bilophila	0.4575	0.50325	16.0223	31.2183	30.1173	0.934
g_Enterorhabdus	0.63773	0.68775	6.85086	14.5804	10.7807	0.687
g_Odoribacter	0.81468	0.86169	769.54	1224.67	808.759	2.36
g_Intestinimonas	0.83665	0.86823	75.5441	79.5287	73.5232	0.602
g_Ruminococcaceae_UCG_009	0.9578	0.97032	10.7752	14.6789	4.6276	0.78
g_Ruminococcaceae_UCG_014	0.97032	0.97032	25.8991	17.6526	14.8523	0.814
