# Supplementary material for: It's the fiber, not the fat: significant effects of dietary challenge on the gut microbiome
Source: Microbiome. 2020 Feb 11;8:15. doi: 10.1186/s40168-020-0791-6 (PMC7014620; doi:10.1186/s40168-020-0791-6)
Supplement: Supplementary file 4 — Additional file 3: Table S2. Results from linear discriminant analysis of microbiota composition in male mice. [file 40168_2020_791_MOESM3_ESM.xlsx]

## Sheet: SC30_SuppTable2
Taxa	Pvalues	FDR	Chow	Refined Diet	4 wk rHFD	LDAscore
g_Lachnospiraceae_UCG_001	2.71e-07	1.49e-05	258.278	1.67336	0.240154	2.11
g_Lactococcus	1.19e-06	3.27e-05	2.53967	394.883	184.272	2.29
g_Prevotellaceae_UCG_001	5.6e-06	0.00010262	29858.3	23.0734	17.1875	4.17
g_Parasutterella	8.28e-06	0.00010469	1708.06	67.7237	68.1548	2.91
g_Lachnoclostridium	1.06e-05	0.00010469	157.181	353.821	613.161	2.36
g_Romboutsia	1.25e-05	0.00010469	0	6.40188	75.9706	1.59
g_Lachnospiraceae_NK4A136_group	1.33e-05	0.00010469	3523.27	756.957	758.443	3.14
g_Olsenella	2.12e-05	0.00014546	10.1236	29.8323	621.82	2.49
g_Butyricicoccus	3.34e-05	0.00020403	109.212	23.9856	7.59767	1.71
g_Coprococcus_1	8.6e-05	0.00040458	10.0382	54.3573	95.0477	1.64
g_Rikenellaceae_RC9_gut_group	8.67e-05	0.00040458	124.124	1239.73	644.525	2.75
g_Faecalibaculum	9.23e-05	0.00040458	13.3574	134.224	336.242	2.21
f_Lachnospiraceae	9.71e-05	0.00040458	784.257	4972.53	3286.02	3.32
g_Rikenella	0.00010298	0.00040458	202.537	485.569	932.815	2.56
g_Tyzzerella	0.00011269	0.00041321	26.1745	176.75	122.429	1.88
g_Desulfovibrio	0.00015001	0.00051566	545.89	2508.22	1704.47	2.99
g_Ruminiclostridium	0.00017056	0.00055181	223.422	1162.21	482.142	2.67
g_Lactobacillus	0.00020195	0.00061706	144.871	83.4463	707.284	2.5
g_Ruminiclostridium_5	0.00055267	0.0015417	22.0702	59.7453	53.5823	1.3
f_Bacteroidales_S24_7_group	0.00056061	0.22687	20112	7300.49	6016.08	3.85
g_Anaerovorax	0.00067412	0.0017656	2.0736	25.5096	14.6077	1.1
g_Streptococcus	0.00083727	0.0020932	2.79475	22.3793	46.7037	1.36
g_Acetatifactor	0.0010846	0.0025935	162.341	1075.18	611.902	2.66
g_Parabacteroides	0.0029223	0.0066968	92.0845	439.388	301.634	2.24
g_Bilophila	0.0059194	0.013023	9.00827	51.2401	40.7671	1.34
g_Odoribacter	0.0061806	0.013074	444.624	1085.88	1049.55	2.51
g_Anaerotruncus	0.016427	0.033461	171.563	447.138	266.208	2.14
g_Lachnospiraceae_FCS020_group	0.018721	0.036774	86.0436	31.5938	39.2801	1.45
p_Firmicutes	0.023625	0.044805	9.77755	30.1535	31.266	1.07
g_Paraprevotella	0.028427	0.050616	117.406	13.9949	24.8426	1.72
g_Roseburia	0.028802	0.050616	206.152	459.534	334.376	2.11
f_Family_XIII	0.029449	0.050616	44.6425	11.626	14.2624	1.24
g_Bifidobacterium	0.032425	0.054042	2.61525	8.24761	51.8654	1.41
g_Ruminiclostridium_9	0.033924	0.054877	289.769	681.367	445.95	2.29
f_Peptococcaceae	0.035328	0.055515	281.338	227.248	131.105	1.88
g_Tyzzerella_3	0.044408	0.067846	266.524	18.9538	26.8056	2.1
f_Ruminococcaceae	0.052277	0.077674	379.549	887.53	471.842	2.41
g_Lachnospiraceae_UCG_004	0.053666	0.077674	22.6634	35.5913	48.6316	1.15
f_Clostridiales_vadinBB60_group	0.0594	0.08377	87.2749	98.3345	28.7149	1.55
p_Proteobacteria	0.062059	0.08533	48.5636	208.528	74.4444	1.91
g_Ruminococcaceae_UCG_014	0.070991	0.095231	35.6125	10.7613	9.42181	1.15
g_Oscillibacter	0.097776	0.12804	252.917	557.844	218.183	2.23
g_Bacteroides	0.14157	0.18108	792.059	1931.19	1263.35	2.76
g_Alistipes	0.15272	0.1909	286.378	623.107	441.906	2.23
g_Ruminococcaceae_UCG_009	0.18652	0.22687	20.8601	20.9975	6.09893	0.927
g_Mucispirillum	0.19303	0.22687	549.88	2025.56	717.131	2.87
g_Shuttleworthia	0.19387	0.22687	4.0498	8.15255	5.70019	0.484
g_Intestinimonas	0.21282	0.24386	95.5636	65.5479	76.1313	1.2
g_Lachnospiraceae_UCG_006	0.23183	0.26022	41.1003	15.4501	29.0412	1.14
g_Candidatus_Saccharimonas	0.28687	0.31333	50.7737	72.1204	86.7833	1.28
g_Lachnospiraceae_UCG_010	0.29054	0.31333	59.3203	27.7987	33.6109	1.22
g_Pseudoflavonifractor	0.34177	0.36148	10.6355	28.6424	22.8752	1
o_Gastranaerophilales	0.63673	0.66075	137.185	95.9746	32.2347	1.73
g_Ruminococcaceae_NK4A214_group	0.73954	0.75324	25.3259	17.7948	15.2889	0.779
g_Helicobacter	0.78408	0.78408	953.402	993.487	803.386	1.98
