# Supplementary material for: It's the fiber, not the fat: significant effects of dietary challenge on the gut microbiome
Source: Microbiome. 2020 Feb 11;8:15. doi: 10.1186/s40168-020-0791-6 (PMC7014620; doi:10.1186/s40168-020-0791-6)
Supplement: Supplementary file 5 — Additional file 4: Table S3. Metadata and taxonomic classifications. [file 40168_2020_791_MOESM4_ESM.xlsx]

## Sheet: Sheet1
Supplementalal Table 3: Metadata and Taxonomic Classifications
#SampleID	BarcodeSequence	LinkerPrimerSequence	RCLinkerPrimerSequence	Barcode	Forward	Reverse	ForwardSeq	ReverseSeq	RC_ReverseSeq	Cage	Tag_Number	Kit_ID	Coat	Sex	Housing	Pre-diet_WEIGHT	1_wk_Control_WEIGHT	1_wk_HFD_WEIGHT	2_wk_HFD_WEIGHT	3_wk_HFD_WEIGHT	4_wk_HFD_WEIGHT	Diet	Age	Date of sacrifice	Description	g_Prevotellaceae_UCG-001	f_Lachnospiraceae	g_Desulfovibrio	f_Bacteroidales_S24-7_group	g_Bacteroides	g_Mucispirillum	g_Odoribacter	g_Lactobacillus	g_Helicobacter	g_Olsenella	g_Rikenella	g_Escherichia/Shigella	f_Ruminococcaceae	g_Parabacteroides	g_Faecalibaculum	g_Rikenellaceae_RC9_gut_group	g_Ruminiclostridium_9	g_Lachnospiraceae_NK4A136_group	g_Ruminiclostridium	g_Parasutterella	g_Lactococcus	g_Roseburia	g_Oscillibacter	g_Lachnoclostridium
1001	ATCGTACGCGAGAGTT	TATGGTAATTGTGTGCCAGCMGCCGCGGTAA	AGTCAGTCAGCCGGACTACHVGGGTWTCTAAT	A501-A701	A501	A701	ATCGTACG	AACTCTCG	CGAGAGTT	Y1	NA	1	NA	NA	NA	NA	NA	NA	NA	NA	NA	Chow	Young	NA	YounChow	22196	608	1134	25552	209	601	583	40	765	0	152	0	1629	30	5	71	196	2076	255	3029	0	196	397	38
1002	ATCGTACGGACATAGT	TATGGTAATTGTGTGCCAGCMGCCGCGGTAA	AGTCAGTCAGCCGGACTACHVGGGTWTCTAAT	A501-A702	A501	A702	ATCGTACG	ACTATGTC	GACATAGT	Y2	NA	2	NA	NA	NA	NA	NA	NA	NA	NA	NA	Chow	Young	NA	YounChow	34158	1303	419	28728	768	129	684	93	2914	4	352	4	453	87	0	111	300	5885	428	549	0	346	447	138
1003	ATCGTACGACGCTACT	TATGGTAATTGTGTGCCAGCMGCCGCGGTAA	AGTCAGTCAGCCGGACTACHVGGGTWTCTAAT	A501-A703	A501	A703	ATCGTACG	AGTAGCGT	ACGCTACT	Y3	NA	3	NA	NA	NA	NA	NA	NA	NA	NA	NA	Chow	Young	NA	YounChow	23539	817	501	5980	221	1429	435	19	604	0	142	0	293	64	0	9	134	3362	165	384	0	306	119	93
1004	ATCGTACGACTCACTG	TATGGTAATTGTGTGCCAGCMGCCGCGGTAA	AGTCAGTCAGCCGGACTACHVGGGTWTCTAAT	A501-A704	A501	A704	ATCGTACG	CAGTGAGT	ACTCACTG	Y4	NA	4	NA	NA	NA	NA	NA	NA	NA	NA	NA	Chow	Young	NA	YounChow	90632	1192	383	15308	2895	2272	1130	293	2694	0	494	0	339	248	0	28	258	9550	382	1363	0	287	624	465
1005	ATCGTACGTGAGTACG	TATGGTAATTGTGTGCCAGCMGCCGCGGTAA	AGTCAGTCAGCCGGACTACHVGGGTWTCTAAT	A501-A705	A501	A705	ATCGTACG	CGTACTCA	TGAGTACG	Y5	NA	5	NA	NA	NA	NA	NA	NA	NA	NA	NA	Chow	Young	NA	YounChow	39178	947	515	41348	1508	17	772	79	335	0	655	0	41	201	2	299	204	1894	123	2155	21	57	97	105
1006	ATCGTACGCTGCGTAG	TATGGTAATTGTGTGCCAGCMGCCGCGGTAA	AGTCAGTCAGCCGGACTACHVGGGTWTCTAAT	A501-A706	A501	A706	ATCGTACG	CTACGCAG	CTGCGTAG	Y6	NA	6	NA	NA	NA	NA	NA	NA	NA	NA	NA	Chow	Young	NA	YounChow	44794	2332	1502	28667	538	49	477	245	551	0	256	5	189	313	0	435	522	4431	299	467	0	542	490	580
1007	ATCGTACGTAGTCTCC	TATGGTAATTGTGTGCCAGCMGCCGCGGTAA	AGTCAGTCAGCCGGACTACHVGGGTWTCTAAT	A501-A707	A501	A707	ATCGTACG	GGAGACTA	TAGTCTCC	Y7	NA	7	NA	NA	NA	NA	NA	NA	NA	NA	NA	Chow	Young	NA	YounChow	16065	906	303	17313	123	152	277	219	811	0	241	0	244	9	0	4	269	3302	148	832	0	308	191	50
1008	ATCGTACGCGAGCGAC	TATGGTAATTGTGTGCCAGCMGCCGCGGTAA	AGTCAGTCAGCCGGACTACHVGGGTWTCTAAT	A501-A708	A501	A708	ATCGTACG	GTCGCTCG	CGAGCGAC	Y8	NA	8	NA	NA	NA	NA	NA	NA	NA	NA	NA	Chow	Young	NA	YounChow	7207	283	209	1962	74	117	149	4	128	0	35	0	119	4	0	82	85	1450	81	0	0	51	91	52
1009	ATCGTACGACTACGAC	TATGGTAATTGTGTGCCAGCMGCCGCGGTAA	AGTCAGTCAGCCGGACTACHVGGGTWTCTAAT	A501-A709	A501	A709	ATCGTACG	GTCGTAGT	ACTACGAC	Y9	NA	9	NA	NA	NA	NA	NA	NA	NA	NA	NA	Chow	Young	NA	YounChow	27767	380	482	14443	1847	217	343	51	974	0	197	0	267	149	0	124	122	2982	136	1280	0	38	277	57
1010	ATCGTACGGTCTGCTA	TATGGTAATTGTGTGCCAGCMGCCGCGGTAA	AGTCAGTCAGCCGGACTACHVGGGTWTCTAAT	A501-A710	A501	A710	ATCGTACG	TAGCAGAC	GTCTGCTA	Y10	NA	10	NA	NA	NA	NA	NA	NA	NA	NA	NA	Chow	Young	NA	YounChow	30262	1019	1175	26715	372	238	537	84	589	13	294	0	205	50	0	200	389	6011	288	1431	0	70	620	246
1011	ATCGTACGGTCTATGA	TATGGTAATTGTGTGCCAGCMGCCGCGGTAA	AGTCAGTCAGCCGGACTACHVGGGTWTCTAAT	A501-A711	A501	A711	ATCGTACG	TCATAGAC	GTCTATGA	Y11	NA	11	NA	NA	NA	NA	NA	NA	NA	NA	NA	Chow	Young	NA	YounChow	18405	520	304	22498	476	110	336	37	198	9	160	5	163	23	0	56	140	3419	204	785	0	75	155	106
1012	ATCGTACGTATAGCGA	TATGGTAATTGTGTGCCAGCMGCCGCGGTAA	AGTCAGTCAGCCGGACTACHVGGGTWTCTAAT	A501-A712	A501	A712	ATCGTACG	TCGCTATA	TATAGCGA	Y12	NA	12	NA	NA	NA	NA	NA	NA	NA	NA	NA	Chow	Young	NA	YounChow	44505	603	1262	32827	423	396	701	53	653	5	773	9	397	46	0	198	386	7126	575	956	0	157	579	101
1013	ACTATCTGCGAGAGTT	TATGGTAATTGTGTGCCAGCMGCCGCGGTAA	AGTCAGTCAGCCGGACTACHVGGGTWTCTAAT	A502-A701	A502	A701	ACTATCTG	AACTCTCG	CGAGAGTT	A1	NA	13	NA	NA	NA	NA	NA	NA	NA	NA	NA	Chow	Aged	NA	Aged_Chow	27806	230	130	24792	1145	13	469	98	753	32	187	3	36	145	52	221	135	1241	34	3315	0	41	32	91
1018	ACTATCTGCTGCGTAG	TATGGTAATTGTGTGCCAGCMGCCGCGGTAA	AGTCAGTCAGCCGGACTACHVGGGTWTCTAAT	A502-A706	A502	A706	ACTATCTG	CTACGCAG	CTGCGTAG	A6	NA	18	NA	NA	NA	NA	NA	NA	NA	NA	NA	Chow	Aged	NA	Aged_Chow	14198	718	209	11323	244	960	148	38	1244	9	56	0	242	19	15	9	138	4225	130	1017	0	150	126	185
1019	ACTATCTGTAGTCTCC	TATGGTAATTGTGTGCCAGCMGCCGCGGTAA	AGTCAGTCAGCCGGACTACHVGGGTWTCTAAT	A502-A707	A502	A707	ACTATCTG	GGAGACTA	TAGTCTCC	A7	NA	19	NA	NA	NA	NA	NA	NA	NA	NA	NA	Chow	Aged	NA	Aged_Chow	18405	313	157	6320	618	10	969	50	172	0	55	0	88	51	0	254	82	1650	122	310	0	90	74	73
1021	ACTATCTGACTACGAC	TATGGTAATTGTGTGCCAGCMGCCGCGGTAA	AGTCAGTCAGCCGGACTACHVGGGTWTCTAAT	A502-A709	A502	A709	ACTATCTG	GTCGTAGT	ACTACGAC	A9	NA	21	NA	NA	NA	NA	NA	NA	NA	NA	NA	Chow	Aged	NA	Aged_Chow	24579	1030	691	8103	746	792	337	113	1760	0	102	0	137	97	0	62	339	2841	152	1348	11	521	110	199
1024	ACTATCTGTATAGCGA	TATGGTAATTGTGTGCCAGCMGCCGCGGTAA	AGTCAGTCAGCCGGACTACHVGGGTWTCTAAT	A502-A712	A502	A712	ACTATCTG	TCGCTATA	TATAGCGA	A12	NA	24	NA	NA	NA	NA	NA	NA	NA	NA	NA	Chow	Aged	NA	Aged_Chow	20922	1218	928	7227	607	98	462	22	301	0	62	0	326	0	0	0	318	2370	211	404	0	95	198	204
1029	TAGCGAGTTGAGTACG	TATGGTAATTGTGTGCCAGCMGCCGCGGTAA	AGTCAGTCAGCCGGACTACHVGGGTWTCTAAT	A503-A705	A503	A705	TAGCGAGT	CGTACTCA	TGAGTACG	A17	NA	29	NA	NA	NA	NA	NA	NA	NA	NA	NA	Chow	Aged	NA	Aged_Chow	32484	714	755	17797	1140	420	235	52	169	9	30	0	281	200	0	248	387	3277	366	1119	0	327	237	347
1031	TAGCGAGTTAGTCTCC	TATGGTAATTGTGTGCCAGCMGCCGCGGTAA	AGTCAGTCAGCCGGACTACHVGGGTWTCTAAT	A503-A707	A503	A707	TAGCGAGT	GGAGACTA	TAGTCTCC	A19	NA	31	NA	NA	NA	NA	NA	NA	NA	NA	NA	Chow	Aged	NA	Aged_Chow	34289	197	325	18552	1985	38	713	102	1388	0	179	0	153	197	0	105	175	602	172	894	0	43	154	101
1037	CTGCGTGTCGAGAGTT	TATGGTAATTGTGTGCCAGCMGCCGCGGTAA	AGTCAGTCAGCCGGACTACHVGGGTWTCTAAT	A504-A701	A504	A701	CTGCGTGT	AACTCTCG	CGAGAGTT	A25	NA	37	NA	NA	NA	NA	NA	NA	NA	NA	NA	Chow	Aged	NA	Aged_Chow	29116	399	216	12941	427	16	352	10	264	0	36	0	36	132	0	284	225	949	222	503	0	88	97	59
1038	CTGCGTGTGACATAGT	TATGGTAATTGTGTGCCAGCMGCCGCGGTAA	AGTCAGTCAGCCGGACTACHVGGGTWTCTAAT	A504-A702	A504	A702	CTGCGTGT	ACTATGTC	GACATAGT	A26	NA	38	NA	NA	NA	NA	NA	NA	NA	NA	NA	Chow	Aged	NA	Aged_Chow	248775	5842	7136	90003	3101	62	4804	91	1025	0	3068	43	814	423	0	1696	2977	16561	2869	6421	8	2124	1623	2186
1041	CTGCGTGTTGAGTACG	TATGGTAATTGTGTGCCAGCMGCCGCGGTAA	AGTCAGTCAGCCGGACTACHVGGGTWTCTAAT	A504-A705	A504	A705	CTGCGTGT	CGTACTCA	TGAGTACG	A29	NA	41	NA	NA	NA	NA	NA	NA	NA	NA	NA	Chow	Aged	NA	Aged_Chow	34922	895	327	21269	236	26	774	58	325	6	247	2	90	53	0	105	224	1766	157	354	0	396	122	266
1044	CTGCGTGTCGAGCGAC	TATGGTAATTGTGTGCCAGCMGCCGCGGTAA	AGTCAGTCAGCCGGACTACHVGGGTWTCTAAT	A504-A708	A504	A708	CTGCGTGT	GTCGCTCG	CGAGCGAC	A32	NA	44	NA	NA	NA	NA	NA	NA	NA	NA	NA	Chow	Aged	NA	Aged_Chow	12677	672	245	9276	82	82	86	0	123	10	34	0	279	0	0	4	201	1855	131	773	0	97	217	217
1049	TCATCGAGCGAGAGTT	TATGGTAATTGTGTGCCAGCMGCCGCGGTAA	AGTCAGTCAGCCGGACTACHVGGGTWTCTAAT	A505-A701	A505	A701	TCATCGAG	AACTCTCG	CGAGAGTT	A37	NA	49	NA	NA	NA	NA	NA	NA	NA	NA	NA	Chow	Aged	NA	Aged_Chow	16388	1029	995	28261	1206	53	321	934	138	24	187	0	216	72	25	159	890	2666	368	1154	26	167	387	219
1052	TCATCGAGACTCACTG	TATGGTAATTGTGTGCCAGCMGCCGCGGTAA	AGTCAGTCAGCCGGACTACHVGGGTWTCTAAT	A505-A704	A505	A704	TCATCGAG	CAGTGAGT	ACTCACTG	Y1	NA	52	NA	NA	NA	NA	NA	NA	NA	NA	NA	AIN76A	Young	NA	Young_AIN76A	10	1807	772	7114	3203	2239	913	7	1733	67	325	6	186	269	203	962	176	197	389	33	20	156	131	123
1053	TCATCGAGTGAGTACG	TATGGTAATTGTGTGCCAGCMGCCGCGGTAA	AGTCAGTCAGCCGGACTACHVGGGTWTCTAAT	A505-A705	A505	A705	TCATCGAG	CGTACTCA	TGAGTACG	Y2	NA	53	NA	NA	NA	NA	NA	NA	NA	NA	NA	AIN76A	Young	NA	Young_AIN76A	128	2913	3374	2645	1577	5034	227	2434	3593	581	55	29	1250	126	354	73	443	957	539	15	1084	1010	800	1972
1054	TCATCGAGCTGCGTAG	TATGGTAATTGTGTGCCAGCMGCCGCGGTAA	AGTCAGTCAGCCGGACTACHVGGGTWTCTAAT	A505-A706	A505	A706	TCATCGAG	CTACGCAG	CTGCGTAG	Y3	NA	54	NA	NA	NA	NA	NA	NA	NA	NA	NA	AIN76A	Young	NA	Young_AIN76A	7	946	635	2371	296	230	58	59	144	14	30	0	23	109	32	446	109	356	320	222	5	246	91	129
1055	TCATCGAGTAGTCTCC	TATGGTAATTGTGTGCCAGCMGCCGCGGTAA	AGTCAGTCAGCCGGACTACHVGGGTWTCTAAT	A505-A707	A505	A707	TCATCGAG	GGAGACTA	TAGTCTCC	Y4	NA	55	NA	NA	NA	NA	NA	NA	NA	NA	NA	AIN76A	Young	NA	Young_AIN76A	8	5387	5596	13639	863	4834	962	39	2146	43	1122	0	1072	145	20	245	1279	747	2302	34	24	334	604	502
1056	TCATCGAGCGAGCGAC	TATGGTAATTGTGTGCCAGCMGCCGCGGTAA	AGTCAGTCAGCCGGACTACHVGGGTWTCTAAT	A505-A708	A505	A708	TCATCGAG	GTCGCTCG	CGAGCGAC	Y5	NA	56	NA	NA	NA	NA	NA	NA	NA	NA	NA	AIN76A	Young	NA	Young_AIN76A	10	617	600	3200	760	214	115	39	228	37	5	0	169	29	24	70	183	81	177	494	28	3	142	66
1057	TCATCGAGACTACGAC	TATGGTAATTGTGTGCCAGCMGCCGCGGTAA	AGTCAGTCAGCCGGACTACHVGGGTWTCTAAT	A505-A709	A505	A709	TCATCGAG	GTCGTAGT	ACTACGAC	Y6	NA	57	NA	NA	NA	NA	NA	NA	NA	NA	NA	AIN76A	Young	NA	Young_AIN76A	157	2175	511	6032	703	1401	172	603	2192	61	57	0	321	174	143	235	291	142	97	35	30	12	163	418
1058	TCATCGAGGTCTGCTA	TATGGTAATTGTGTGCCAGCMGCCGCGGTAA	AGTCAGTCAGCCGGACTACHVGGGTWTCTAAT	A505-A710	A505	A710	TCATCGAG	TAGCAGAC	GTCTGCTA	Y7	NA	58	NA	NA	NA	NA	NA	NA	NA	NA	NA	AIN76A	Young	NA	Young_AIN76A	6	3770	1451	3627	489	932	604	19	1362	0	274	0	615	112	15	1250	491	434	1166	0	48	173	346	140
1059	TCATCGAGGTCTATGA	TATGGTAATTGTGTGCCAGCMGCCGCGGTAA	AGTCAGTCAGCCGGACTACHVGGGTWTCTAAT	A505-A711	A505	A711	TCATCGAG	TCATAGAC	GTCTATGA	Y8	NA	59	NA	NA	NA	NA	NA	NA	NA	NA	NA	AIN76A	Young	NA	Young_AIN76A	14	1715	1455	9402	1138	2374	311	50	824	45	219	332	2502	454	223	456	247	173	295	1190	265	335	95	450
1060	TCATCGAGTATAGCGA	TATGGTAATTGTGTGCCAGCMGCCGCGGTAA	AGTCAGTCAGCCGGACTACHVGGGTWTCTAAT	A505-A712	A505	A712	TCATCGAG	TCGCTATA	TATAGCGA	Y9	NA	60	NA	NA	NA	NA	NA	NA	NA	NA	NA	AIN76A	Young	NA	Young_AIN76A	36	146	0	442	79	0	12	47	0	38	0	26	62	0	120	51	19	4	10	0	1056	44	0	51
1061	CGTGAGTGCGAGAGTT	TATGGTAATTGTGTGCCAGCMGCCGCGGTAA	AGTCAGTCAGCCGGACTACHVGGGTWTCTAAT	A506-A701	A506	A701	CGTGAGTG	AACTCTCG	CGAGAGTT	Y10	NA	61	NA	NA	NA	NA	NA	NA	NA	NA	NA	AIN76A	Young	NA	Young_AIN76A	16	1899	920	7761	1470	36	3091	62	127	7	1161	0	181	463	12	1643	506	162	948	67	39	138	334	224
1062	CGTGAGTGGACATAGT	TATGGTAATTGTGTGCCAGCMGCCGCGGTAA	AGTCAGTCAGCCGGACTACHVGGGTWTCTAAT	A506-A702	A506	A702	CGTGAGTG	ACTATGTC	GACATAGT	Y11	NA	62	NA	NA	NA	NA	NA	NA	NA	NA	NA	AIN76A	Young	NA	Young_AIN76A	23	1254	1140	10561	5619	86	1264	91	179	23	231	10	169	1223	70	4052	347	423	676	29	88	122	302	250
1063	CGTGAGTGACGCTACT	TATGGTAATTGTGTGCCAGCMGCCGCGGTAA	AGTCAGTCAGCCGGACTACHVGGGTWTCTAAT	A506-A703	A506	A703	CGTGAGTG	AGTAGCGT	ACGCTACT	Y12	NA	63	NA	NA	NA	NA	NA	NA	NA	NA	NA	AIN76A	Young	NA	Young_AIN76A	0	2853	3882	8003	956	5607	1127	90	1414	5	468	0	1032	373	46	1253	629	1238	722	67	47	173	626	224
1064	CGTGAGTGACTCACTG	TATGGTAATTGTGTGCCAGCMGCCGCGGTAA	AGTCAGTCAGCCGGACTACHVGGGTWTCTAAT	A506-A704	A506	A704	CGTGAGTG	CAGTGAGT	ACTCACTG	A1	NA	64	NA	NA	NA	NA	NA	NA	NA	NA	NA	AIN76A	Aged	NA	Aged_AIN76A	0	6220	2552	3948	1693	2499	1032	26	109	0	443	5	1344	546	7	1192	915	464	1458	0	28	252	1016	239
1069	CGTGAGTGACTACGAC	TATGGTAATTGTGTGCCAGCMGCCGCGGTAA	AGTCAGTCAGCCGGACTACHVGGGTWTCTAAT	A506-A709	A506	A709	CGTGAGTG	GTCGTAGT	ACTACGAC	A6	NA	69	NA	NA	NA	NA	NA	NA	NA	NA	NA	AIN76A	Aged	NA	Aged_AIN76A	0	10229	3583	4166	1923	528	1607	56	59	0	691	18	988	751	0	2163	798	2584	1693	4	116	1498	500	937
1070	CGTGAGTGGTCTGCTA	TATGGTAATTGTGTGCCAGCMGCCGCGGTAA	AGTCAGTCAGCCGGACTACHVGGGTWTCTAAT	A506-A710	A506	A710	CGTGAGTG	TAGCAGAC	GTCTGCTA	A7	NA	70	NA	NA	NA	NA	NA	NA	NA	NA	NA	AIN76A	Aged	NA	Aged_AIN76A	45	5297	1504	10421	2116	45	994	53	210	6	192	0	464	211	43	1210	759	652	826	254	47	362	577	300
1072	CGTGAGTGTATAGCGA	TATGGTAATTGTGTGCCAGCMGCCGCGGTAA	AGTCAGTCAGCCGGACTACHVGGGTWTCTAAT	A506-A712	A506	A712	CGTGAGTG	TCGCTATA	TATAGCGA	A9	NA	72	NA	NA	NA	NA	NA	NA	NA	NA	NA	AIN76A	Aged	NA	Aged_AIN76A	44	4942	1737	11081	4370	96	2405	194	120	0	1081	5	154	1918	0	2181	767	535	498	10	75	998	417	297
1075	GGATATCTACGCTACT	TATGGTAATTGTGTGCCAGCMGCCGCGGTAA	AGTCAGTCAGCCGGACTACHVGGGTWTCTAAT	A507-A703	A507	A703	GGATATCT	AGTAGCGT	ACGCTACT	A12	NA	75	NA	NA	NA	NA	NA	NA	NA	NA	NA	AIN76A	Aged	NA	Aged_AIN76A	267	5102	1235	19088	7013	107	1919	120	219	8	1066	34	368	0	0	10	864	440	651	0	40	624	347	167
1080	GGATATCTCGAGCGAC	TATGGTAATTGTGTGCCAGCMGCCGCGGTAA	AGTCAGTCAGCCGGACTACHVGGGTWTCTAAT	A507-A708	A507	A708	GGATATCT	GTCGCTCG	CGAGCGAC	A17	NA	80	NA	NA	NA	NA	NA	NA	NA	NA	NA	AIN76A	Aged	NA	Aged_AIN76A	8	7630	3648	2874	1283	2285	628	862	1280	154	124	7	1134	180	95	1513	1070	2125	1244	2	206	1489	588	295
1082	GGATATCTGTCTGCTA	TATGGTAATTGTGTGCCAGCMGCCGCGGTAA	AGTCAGTCAGCCGGACTACHVGGGTWTCTAAT	A507-A710	A507	A710	GGATATCT	TAGCAGAC	GTCTGCTA	A19	NA	82	NA	NA	NA	NA	NA	NA	NA	NA	NA	AIN76A	Aged	NA	Aged_AIN76A	69	4366	2475	11333	4948	1412	502	101	1086	82	108	9	872	374	9	1010	1187	8042	1042	33	90	2532	771	593
1088	GACACCGTACTCACTG	TATGGTAATTGTGTGCCAGCMGCCGCGGTAA	AGTCAGTCAGCCGGACTACHVGGGTWTCTAAT	A508-A704	A508	A704	GACACCGT	CAGTGAGT	ACTCACTG	A25	NA	88	NA	NA	NA	NA	NA	NA	NA	NA	NA	AIN76A	Aged	NA	Aged_AIN76A	0	5230	7594	26803	5395	3776	3812	92	2640	23	418	35	3829	634	102	1945	1761	1661	2491	196	154	308	1993	534
1089	GACACCGTTGAGTACG	TATGGTAATTGTGTGCCAGCMGCCGCGGTAA	AGTCAGTCAGCCGGACTACHVGGGTWTCTAAT	A508-A705	A508	A705	GACACCGT	CGTACTCA	TGAGTACG	A26	NA	89	NA	NA	NA	NA	NA	NA	NA	NA	NA	AIN76A	Aged	NA	Aged_AIN76A	10	2438	400	8750	1648	14	630	43	771	70	20	13	77	378	212	1026	369	130	559	180	54	286	186	231
1092	GACACCGTCGAGCGAC	TATGGTAATTGTGTGCCAGCMGCCGCGGTAA	AGTCAGTCAGCCGGACTACHVGGGTWTCTAAT	A508-A708	A508	A708	GACACCGT	GTCGCTCG	CGAGCGAC	A29	NA	92	NA	NA	NA	NA	NA	NA	NA	NA	NA	AIN76A	Aged	NA	Aged_AIN76A	4	2292	3839	24226	14899	613	2063	290	7158	114	451	85	479	2714	33	5278	1364	825	577	255	104	1229	319	823
1095	GACACCGTGTCTATGA	TATGGTAATTGTGTGCCAGCMGCCGCGGTAA	AGTCAGTCAGCCGGACTACHVGGGTWTCTAAT	A508-A711	A508	A711	GACACCGT	TCATAGAC	GTCTATGA	A32	NA	95	NA	NA	NA	NA	NA	NA	NA	NA	NA	AIN76A	Aged	NA	Aged_AIN76A	23	7747	1231	2381	1920	960	404	8	176	0	158	0	806	164	4	1008	489	447	937	0	47	449	619	261
1100	CTACTATAACTCACTG	TATGGTAATTGTGTGCCAGCMGCCGCGGTAA	AGTCAGTCAGCCGGACTACHVGGGTWTCTAAT	A509-A704	A509	A704	CTACTATA	CAGTGAGT	ACTCACTG	A37	NA	100	NA	NA	NA	NA	NA	NA	NA	NA	NA	AIN76A	Aged	NA	Aged_AIN76A	0	216	167	350	28	18	107	54	80	4	98	7	143	29	177	30	60	114	106	23	25	95	11	143
1103	CTACTATATAGTCTCC	TATGGTAATTGTGTGCCAGCMGCCGCGGTAA	AGTCAGTCAGCCGGACTACHVGGGTWTCTAAT	A509-A707	A509	A707	CTACTATA	GGAGACTA	TAGTCTCC	Y1	NA	103	NA	NA	NA	NA	NA	NA	NA	NA	NA	HFD	Young	NA	Young_HFD	0	431	245	1100	20	121	55	36	119	15	56	0	123	4	0	4	98	171	197	20	13	59	83	188
1104	CTACTATACGAGCGAC	TATGGTAATTGTGTGCCAGCMGCCGCGGTAA	AGTCAGTCAGCCGGACTACHVGGGTWTCTAAT	A509-A708	A509	A708	CTACTATA	GTCGCTCG	CGAGCGAC	Y2	NA	104	NA	NA	NA	NA	NA	NA	NA	NA	NA	HFD	Young	NA	Young_HFD	0	566	260	2433	608	8	578	354	45	0	661	11	155	222	26	582	213	58	661	12	95	102	117	276
1105	CTACTATAACTACGAC	TATGGTAATTGTGTGCCAGCMGCCGCGGTAA	AGTCAGTCAGCCGGACTACHVGGGTWTCTAAT	A509-A709	A509	A709	CTACTATA	GTCGTAGT	ACTACGAC	Y3	NA	105	NA	NA	NA	NA	NA	NA	NA	NA	NA	AIN76A	Young	NA	Young_AIN76A	0	4433	2135	3183	99	133	807	131	41	190	508	5	496	102	288	1201	530	820	1231	146	26	902	281	687
1106	CTACTATAGTCTGCTA	TATGGTAATTGTGTGCCAGCMGCCGCGGTAA	AGTCAGTCAGCCGGACTACHVGGGTWTCTAAT	A509-A710	A509	A710	CTACTATA	TAGCAGAC	GTCTGCTA	Y4	NA	106	NA	NA	NA	NA	NA	NA	NA	NA	NA	AIN76A	Young	NA	Young_AIN76A	4	286	415	82	19	1794	63	0	814	0	88	0	323	0	0	0	45	221	37	0	95	45	20	113
1107	CTACTATAGTCTATGA	TATGGTAATTGTGTGCCAGCMGCCGCGGTAA	AGTCAGTCAGCCGGACTACHVGGGTWTCTAAT	A509-A711	A509	A711	CTACTATA	TCATAGAC	GTCTATGA	Y5	NA	107	NA	NA	NA	NA	NA	NA	NA	NA	NA	HFD	Young	NA	Young_HFD	82	305	640	4167	598	73	290	202	11	109	220	0	214	102	23	363	227	547	131	62	37	402	194	135
1108	CTACTATATATAGCGA	TATGGTAATTGTGTGCCAGCMGCCGCGGTAA	AGTCAGTCAGCCGGACTACHVGGGTWTCTAAT	A509-A712	A509	A712	CTACTATA	TCGCTATA	TATAGCGA	Y6	NA	108	NA	NA	NA	NA	NA	NA	NA	NA	NA	HFD	Young	NA	Young_HFD	0	2342	2308	2098	1490	1205	337	80	130	0	1041	0	610	308	12	334	965	720	809	28	24	76	436	622
1109	CGTTACTACGAGAGTT	TATGGTAATTGTGTGCCAGCMGCCGCGGTAA	AGTCAGTCAGCCGGACTACHVGGGTWTCTAAT	A510-A701	A510	A701	CGTTACTA	AACTCTCG	CGAGAGTT	Y7	NA	109	NA	NA	NA	NA	NA	NA	NA	NA	NA	HFD	Young	NA	Young_HFD	0	912	400	914	136	139	60	36	38	0	36	0	110	15	0	49	169	208	233	0	18	56	128	94
1110	CGTTACTAGACATAGT	TATGGTAATTGTGTGCCAGCMGCCGCGGTAA	AGTCAGTCAGCCGGACTACHVGGGTWTCTAAT	A510-A702	A510	A702	CGTTACTA	ACTATGTC	GACATAGT	Y8	NA	110	NA	NA	NA	NA	NA	NA	NA	NA	NA	AIN76A	Young	NA	Young_AIN76A	4	517	384	3369	515	69	129	399	15	0	347	2523	118	208	0	661	102	80	95	158	80	49	42	375
1111	CGTTACTAACGCTACT	TATGGTAATTGTGTGCCAGCMGCCGCGGTAA	AGTCAGTCAGCCGGACTACHVGGGTWTCTAAT	A510-A703	A510	A703	CGTTACTA	AGTAGCGT	ACGCTACT	Y9	NA	111	NA	NA	NA	NA	NA	NA	NA	NA	NA	HFD	Young	NA	Young_HFD	0	1776	529	1087	151	54	188	177	25	52	390	0	209	22	14	813	549	559	1284	0	68	649	318	1037
1112	CGTTACTAACTCACTG	TATGGTAATTGTGTGCCAGCMGCCGCGGTAA	AGTCAGTCAGCCGGACTACHVGGGTWTCTAAT	A510-A704	A510	A704	CGTTACTA	CAGTGAGT	ACTCACTG	Y10	NA	112	NA	NA	NA	NA	NA	NA	NA	NA	NA	AIN76A	Young	NA	Young_AIN76A	0	1233	353	3472	2805	252	1011	178	28	5	248	7	112	355	232	823	62	191	124	21	18	68	119	73
1113	CGTTACTATGAGTACG	TATGGTAATTGTGTGCCAGCMGCCGCGGTAA	AGTCAGTCAGCCGGACTACHVGGGTWTCTAAT	A510-A705	A510	A705	CGTTACTA	CGTACTCA	TGAGTACG	Y11	NA	113	NA	NA	NA	NA	NA	NA	NA	NA	NA	HFD	Young	NA	Young_HFD	0	1856	1020	2744	782	286	486	225	56	0	257	5	197	200	19	552	208	405	435	9	170	347	170	306
1114	CGTTACTACTGCGTAG	TATGGTAATTGTGTGCCAGCMGCCGCGGTAA	AGTCAGTCAGCCGGACTACHVGGGTWTCTAAT	A510-A706	A510	A706	CGTTACTA	CTACGCAG	CTGCGTAG	Y12	NA	114	NA	NA	NA	NA	NA	NA	NA	NA	NA	HFD	Young	NA	Young_HFD	0	126	61	3256	225	9	87	46	4	113	53	0	18	27	51	61	56	4	26	108	7	12	25	9
1115	CGTTACTATAGTCTCC	TATGGTAATTGTGTGCCAGCMGCCGCGGTAA	AGTCAGTCAGCCGGACTACHVGGGTWTCTAAT	A510-A707	A510	A707	CGTTACTA	GGAGACTA	TAGTCTCC	A1	NA	115	NA	NA	NA	NA	NA	NA	NA	NA	NA	HFD	Aged	NA	Aged_HFD	0	2927	1610	1685	307	258	310	113	671	0	492	4	999	92	0	632	898	242	2543	0	310	146	441	873
1120	CGTTACTATATAGCGA	TATGGTAATTGTGTGCCAGCMGCCGCGGTAA	AGTCAGTCAGCCGGACTACHVGGGTWTCTAAT	A510-A712	A510	A712	CGTTACTA	TCGCTATA	TATAGCGA	A6	NA	120	NA	NA	NA	NA	NA	NA	NA	NA	NA	AIN76A	Aged	NA	Aged_AIN76A	0	141	37	0	9	9	7	0	18	0	21	0	6	5	0	0	0	16	23	0	0	29	4	17
1121	AGAGTCACCGAGAGTT	TATGGTAATTGTGTGCCAGCMGCCGCGGTAA	AGTCAGTCAGCCGGACTACHVGGGTWTCTAAT	A511-A701	A511	A701	AGAGTCAC	AACTCTCG	CGAGAGTT	A7	NA	121	NA	NA	NA	NA	NA	NA	NA	NA	NA	AIN76A	Aged	NA	Aged_AIN76A	0	88	61	378	68	16	59	17	0	0	38	7	0	36	0	81	28	12	55	22	12	32	30	29
1123	AGAGTCACACGCTACT	TATGGTAATTGTGTGCCAGCMGCCGCGGTAA	AGTCAGTCAGCCGGACTACHVGGGTWTCTAAT	A511-A703	A511	A703	AGAGTCAC	AGTAGCGT	ACGCTACT	A9	NA	123	NA	NA	NA	NA	NA	NA	NA	NA	NA	AIN76A	Aged	NA	Aged_AIN76A	7	1477	589	6528	563	857	1301	140	337	0	387	31	137	178	4	1099	338	1285	447	20	120	247	246	181
1126	AGAGTCACCTGCGTAG	TATGGTAATTGTGTGCCAGCMGCCGCGGTAA	AGTCAGTCAGCCGGACTACHVGGGTWTCTAAT	A511-A706	A511	A706	AGAGTCAC	CTACGCAG	CTGCGTAG	A12	NA	126	NA	NA	NA	NA	NA	NA	NA	NA	NA	HFD	Aged	NA	Aged_HFD	4	219	168	1886	440	85	258	5	0	0	122	0	140	0	0	0	70	208	0	0	4	11	46	14
1131	AGAGTCACGTCTATGA	TATGGTAATTGTGTGCCAGCMGCCGCGGTAA	AGTCAGTCAGCCGGACTACHVGGGTWTCTAAT	A511-A711	A511	A711	AGAGTCAC	TCATAGAC	GTCTATGA	A17	NA	131	NA	NA	NA	NA	NA	NA	NA	NA	NA	AIN76A	Aged	NA	Aged_AIN76A	0	3538	1600	6944	1753	235	781	373	143	115	933	0	631	300	28	1017	584	438	1559	75	231	576	304	701
1133	TACGAGACCGAGAGTT	TATGGTAATTGTGTGCCAGCMGCCGCGGTAA	AGTCAGTCAGCCGGACTACHVGGGTWTCTAAT	A512-A701	A512	A701	TACGAGAC	AACTCTCG	CGAGAGTT	A19	NA	133	NA	NA	NA	NA	NA	NA	NA	NA	NA	HFD	Aged	NA	Aged_HFD	0	1277	369	674	133	79	141	54	14	21	358	0	106	26	0	381	126	69	208	15	7	77	73	103
1139	TACGAGACTAGTCTCC	TATGGTAATTGTGTGCCAGCMGCCGCGGTAA	AGTCAGTCAGCCGGACTACHVGGGTWTCTAAT	A512-A707	A512	A707	TACGAGAC	GGAGACTA	TAGTCTCC	A25	NA	139	NA	NA	NA	NA	NA	NA	NA	NA	NA	AIN76A	Aged	NA	Aged_AIN76A	0	4911	1015	1096	71	1396	152	194	69	0	452	8	965	12	19	116	839	738	798	0	285	508	308	288
1140	TACGAGACCGAGCGAC	TATGGTAATTGTGTGCCAGCMGCCGCGGTAA	AGTCAGTCAGCCGGACTACHVGGGTWTCTAAT	A512-A708	A512	A708	TACGAGAC	GTCGCTCG	CGAGCGAC	A26	NA	140	NA	NA	NA	NA	NA	NA	NA	NA	NA	AIN76A	Aged	NA	Aged_AIN76A	0	7981	969	1404	97	315	305	394	0	6	440	6	976	115	0	1075	790	923	691	0	150	193	413	524
1143	TACGAGACGTCTATGA	TATGGTAATTGTGTGCCAGCMGCCGCGGTAA	AGTCAGTCAGCCGGACTACHVGGGTWTCTAAT	A512-A711	A512	A711	TACGAGAC	TCATAGAC	GTCTATGA	A29	NA	143	NA	NA	NA	NA	NA	NA	NA	NA	NA	HFD	Aged	NA	Aged_HFD	0	6418	852	2053	358	417	154	439	55	297	300	10	2348	37	299	226	808	1527	830	10	93	1172	200	895
1145	ACGTCTCGCGAGAGTT	TATGGTAATTGTGTGCCAGCMGCCGCGGTAA	AGTCAGTCAGCCGGACTACHVGGGTWTCTAAT	A513-A701	A513	A701	ACGTCTCG	AACTCTCG	CGAGAGTT	A31	NA	145	NA	NA	NA	NA	NA	NA	NA	NA	NA	HFD	Aged	NA	Aged_HFD	0	1172	337	1029	81	21	81	14	25	0	118	0	82	87	0	385	117	177	188	0	101	181	31	151
1146	ACGTCTCGGACATAGT	TATGGTAATTGTGTGCCAGCMGCCGCGGTAA	AGTCAGTCAGCCGGACTACHVGGGTWTCTAAT	A513-A702	A513	A702	ACGTCTCG	ACTATGTC	GACATAGT	A32	NA	146	NA	NA	NA	NA	NA	NA	NA	NA	NA	HFD	Aged	NA	Aged_HFD	0	314	223	986	149	74	78	25	0	98	135	8	242	15	64	75	273	120	439	8	54	133	269	136
1151	ACGTCTCGTAGTCTCC	TATGGTAATTGTGTGCCAGCMGCCGCGGTAA	AGTCAGTCAGCCGGACTACHVGGGTWTCTAAT	A513-A707	A513	A707	ACGTCTCG	GGAGACTA	TAGTCTCC	A37	NA	151	NA	NA	NA	NA	NA	NA	NA	NA	NA	HFD	Aged	NA	Aged_HFD	0	266	344	1783	295	83	116	990	210	0	411	10	218	7	0	296	269	157	331	63	51	309	81	481
1154	ACGTCTCGGTCTGCTA	TATGGTAATTGTGTGCCAGCMGCCGCGGTAA	AGTCAGTCAGCCGGACTACHVGGGTWTCTAAT	A513-A710	A513	A710	ACGTCTCG	TAGCAGAC	GTCTGCTA	Y1	208	154	BlR	M	Group	35.8	38.5	41.7	44.7	47.3	48.7	HFD	Young	2018-03-14	Young_HFD	0	262	221	3855	49	773	52	246	148	2526	57	0	156	6	689	53	12	35	22	52	51	6	7	150
1155	ACGTCTCGGTCTATGA	TATGGTAATTGTGTGCCAGCMGCCGCGGTAA	AGTCAGTCAGCCGGACTACHVGGGTWTCTAAT	A513-A711	A513	A711	ACGTCTCG	TCATAGAC	GTCTATGA	Y1	209	155	AgL	M	Group	28.5	29.5	34.2	37.1	36.4	37.9	HFD	Young	2018-03-14	Young_HFD	0	1470	1103	2126	172	883	372	50	240	350	718	7	304	85	105	263	118	381	127	0	106	472	96	377
1156	ACGTCTCGTATAGCGA	TATGGTAATTGTGTGCCAGCMGCCGCGGTAA	AGTCAGTCAGCCGGACTACHVGGGTWTCTAAT	A513-A712	A513	A712	ACGTCTCG	TCGCTATA	TATAGCGA	Y1	210	156	AgR	M	Group	30	30	32.5	32.6	33.3	33.1	HFD	Young	2018-03-14	Young_HFD	0	253	204	835	46	8	45	24	19	335	89	0	9	7	370	32	31	23	25	0	0	26	14	74
1157	TCGACGAGCGAGAGTT	TATGGTAATTGTGTGCCAGCMGCCGCGGTAA	AGTCAGTCAGCCGGACTACHVGGGTWTCTAAT	A514-A701	A514	A701	TCGACGAG	AACTCTCG	CGAGAGTT	Y1	211	157	AgL	M	Group	28.5	30.2	33.9	36.8	39.6	41.2	HFD	Young	2018-03-14	Young_HFD	0	57	19	25	0	9	0	0	0	0	0	0	5	0	0	0	7	0	0	0	0	6	0	21
1158	TCGACGAGGACATAGT	TATGGTAATTGTGTGCCAGCMGCCGCGGTAA	AGTCAGTCAGCCGGACTACHVGGGTWTCTAAT	A514-A702	A514	A702	TCGACGAG	ACTATGTC	GACATAGT	Y2	212	158	BlR	F	Group	30	30.7	33.1	35.9	35.1	33.4	HFD	Young	2018-03-14	Young_HFD	5	155	134	415	24	10	86	12	17	4	62	0	32	3	3	16	22	99	19	0	6	19	22	38
1159	TCGACGAGACGCTACT	TATGGTAATTGTGTGCCAGCMGCCGCGGTAA	AGTCAGTCAGCCGGACTACHVGGGTWTCTAAT	A514-A703	A514	A703	TCGACGAG	AGTAGCGT	ACGCTACT	Y2	213	159	AgL	F	Group	28.5	32.3	34	37.1	38.2	30.3	HFD	Young	2018-03-14	Young_HFD	5	698	161	748	26	57	14	22	33	257	89	0	34	11	251	15	29	68	29	18	5	66	22	167
1160	TCGACGAGACTCACTG	TATGGTAATTGTGTGCCAGCMGCCGCGGTAA	AGTCAGTCAGCCGGACTACHVGGGTWTCTAAT	A514-A704	A514	A704	TCGACGAG	CAGTGAGT	ACTCACTG	Y2	222	160	AgR	F	Group	27	29.5	30.3	32.8	33.5	24	HFD	Young	2018-03-14	Young_HFD	0	49	8	119	0	10	0	4	0	21	7	0	24	0	78	0	8	4	3	0	0	4	0	7
1161	TCGACGAGTGAGTACG	TATGGTAATTGTGTGCCAGCMGCCGCGGTAA	AGTCAGTCAGCCGGACTACHVGGGTWTCTAAT	A514-A705	A514	A705	TCGACGAG	CGTACTCA	TGAGTACG	Y2	248	161	BlR	F	Group	25.1	27	28	31	32.8	25.3	HFD	Young	2018-03-14	Young_HFD	15	19	22	263	6	2	20	9	0	154	5	0	0	0	109	9	12	14	18	0	0	7	0	7
1162	TCGACGAGCTGCGTAG	TATGGTAATTGTGTGCCAGCMGCCGCGGTAA	AGTCAGTCAGCCGGACTACHVGGGTWTCTAAT	A514-A706	A514	A706	TCGACGAG	CTACGCAG	CTGCGTAG	Y3	218	162	AgR	M	Group	30.7	32.2	35.7	37.3	38.3	missed	AIN76A	Young	2018-03-14	Young_AIN76A	8	58	26	314	0	0	0	6	0	137	9	0	4	2	159	0	0	4	17	16	0	15	0	38
1163	TCGACGAGTAGTCTCC	TATGGTAATTGTGTGCCAGCMGCCGCGGTAA	AGTCAGTCAGCCGGACTACHVGGGTWTCTAAT	A514-A707	A514	A707	TCGACGAG	GGAGACTA	TAGTCTCC	Y3	219	163	AgL	M	Group	34.3	36.6	38.7	41.4	41.8	38.5	AIN76A	Young	2018-03-14	Young_AIN76A	15	43	0	56	0	0	0	15	0	83	10	0	9	0	40	0	0	0	0	0	0	0	0	29
1164	TCGACGAGCGAGCGAC	TATGGTAATTGTGTGCCAGCMGCCGCGGTAA	AGTCAGTCAGCCGGACTACHVGGGTWTCTAAT	A514-A708	A514	A708	TCGACGAG	GTCGCTCG	CGAGCGAC	Y3	220	164	AgR	M	Group	26	27	27	28	28.2	33.5	AIN76A	Young	2018-03-14	Young_AIN76A	9	31	8	25	0	10	3	0	0	8	6	0	0	0	0	0	0	5	0	0	0	0	0	0
1165	TCGACGAGACTACGAC	TATGGTAATTGTGTGCCAGCMGCCGCGGTAA	AGTCAGTCAGCCGGACTACHVGGGTWTCTAAT	A514-A709	A514	A709	TCGACGAG	GTCGTAGT	ACTACGAC	Y3	221	165	AgL	M	Group	33.2	33.8	35.4	36.1	38	33.6	AIN76A	Young	2018-03-14	Young_AIN76A	7	13	0	49	7	0	7	3	0	0	4	12	0	8	0	0	0	0	0	0	0	0	0	0
1166	TCGACGAGGTCTGCTA	TATGGTAATTGTGTGCCAGCMGCCGCGGTAA	AGTCAGTCAGCCGGACTACHVGGGTWTCTAAT	A514-A710	A514	A710	TCGACGAG	TAGCAGAC	GTCTGCTA	Y4	223	166	BlL	M	Group	30.3	31.9	36.2	36.5	39.2	38.8	AIN76A	Young	2018-03-14	Young_AIN76A	18	531	98	655	91	0	75	11	8	0	25	0	30	13	34	0	90	142	92	0	10	29	19	105
1167	TCGACGAGGTCTATGA	TATGGTAATTGTGTGCCAGCMGCCGCGGTAA	AGTCAGTCAGCCGGACTACHVGGGTWTCTAAT	A514-A711	A514	A711	TCGACGAG	TCATAGAC	GTCTATGA	Y4	224	167	AgR	M	Group	29.2	33.2	40.7	43.5	46.5	44.3	AIN76A	Young	2018-03-14	Young_AIN76A	9	466	201	1464	298	363	253	97	254	30	90	0	50	57	0	71	59	68	5	15	38	14	13	80
1168	TCGACGAGTATAGCGA	TATGGTAATTGTGTGCCAGCMGCCGCGGTAA	AGTCAGTCAGCCGGACTACHVGGGTWTCTAAT	A514-A712	A514	A712	TCGACGAG	TCGCTATA	TATAGCGA	Y4	233	168	AgL	M	Group	28.9	30.8	32.1	33.8	33.7	27.4	AIN76A	Young	2018-03-14	Young_AIN76A	19	127	252	1198	142	246	187	28	65	16	110	0	67	10	11	25	70	105	6	11	5	56	21	23
1169	GATCGTGTCGAGAGTT	TATGGTAATTGTGTGCCAGCMGCCGCGGTAA	AGTCAGTCAGCCGGACTACHVGGGTWTCTAAT	A515-A701	A515	A701	GATCGTGT	AACTCTCG	CGAGAGTT	Y4	253	169	AgL	M	Group	32.6	35.2	40.2	40.6	44	38.3	AIN76A	Young	2018-03-14	Young_AIN76A	8	637	320	2872	873	29	415	0	50	11	80	0	75	29	8	48	96	103	49	17	65	75	81	92
1170	GATCGTGTGACATAGT	TATGGTAATTGTGTGCCAGCMGCCGCGGTAA	AGTCAGTCAGCCGGACTACHVGGGTWTCTAAT	A515-A702	A515	A702	GATCGTGT	ACTATGTC	GACATAGT	Y5	229	170	BlL	F	Group	31.9	35.6	38.2	42.5	45.9	25.2	AIN76A	Young	2018-03-14	Young_AIN76A	0	285	332	520	151	153	171	22	104	76	46	0	47	56	38	41	39	45	23	0	78	16	20	17
1171	GATCGTGTACGCTACT	TATGGTAATTGTGTGCCAGCMGCCGCGGTAA	AGTCAGTCAGCCGGACTACHVGGGTWTCTAAT	A515-A703	A515	A703	GATCGTGT	AGTAGCGT	ACGCTACT	Y5	230	171	BlR	F	Group	26.8	27.9	29.2	29.6	31.3	28.7	AIN76A	Young	2018-03-14	Young_AIN76A	0	4982	898	8137	899	83	220	174	32	13	282	4	91	150	18	320	174	255	359	0	76	469	249	721
1172	GATCGTGTACTCACTG	TATGGTAATTGTGTGCCAGCMGCCGCGGTAA	AGTCAGTCAGCCGGACTACHVGGGTWTCTAAT	A515-A704	A515	A704	GATCGTGT	CAGTGAGT	ACTCACTG	Y5	231	172	BlL	F	Group	30.8	31.2	33	38.2	39.8	27.1	AIN76A	Young	2018-03-14	Young_AIN76A	0	1015	436	1455	779	64	69	419	124	63	225	56	214	36	16	74	292	279	155	4	12	27	137	305
1173	GATCGTGTTGAGTACG	TATGGTAATTGTGTGCCAGCMGCCGCGGTAA	AGTCAGTCAGCCGGACTACHVGGGTWTCTAAT	A515-A705	A515	A705	GATCGTGT	CGTACTCA	TGAGTACG	Y5	232	173	AgR	F	Group	29.3	29.9	31.9	31.7	31.1	25.8	AIN76A	Young	2018-03-14	Young_AIN76A	0	863	418	3200	133	81	77	276	46	659	107	0	124	15	540	17	127	206	78	56	39	0	64	130
1174	GATCGTGTCTGCGTAG	TATGGTAATTGTGTGCCAGCMGCCGCGGTAA	AGTCAGTCAGCCGGACTACHVGGGTWTCTAAT	A515-A706	A515	A706	GATCGTGT	CTACGCAG	CTGCGTAG	Y6	238	174	AgR	F	Group	33.7	34.5	33.9	33.9	34.9	34.2	HFD	Young	2018-03-14	Young_HFD	0	972	578	17178	1512	50	708	911	108	572	488	63	84	329	784	489	128	142	215	470	80	24	170	264
1175	GATCGTGTTAGTCTCC	TATGGTAATTGTGTGCCAGCMGCCGCGGTAA	AGTCAGTCAGCCGGACTACHVGGGTWTCTAAT	A515-A707	A515	A707	GATCGTGT	GGAGACTA	TAGTCTCC	Y6	239	175	AgL	F	Group	31.7	35.3	38.7	39.1	40.5	27.7	HFD	Young	2018-03-14	Young_HFD	0	3240	1053	4664	4013	1237	492	1097	463	57	631	12	887	653	5	669	248	510	191	16	28	13	93	515
1176	GATCGTGTCGAGCGAC	TATGGTAATTGTGTGCCAGCMGCCGCGGTAA	AGTCAGTCAGCCGGACTACHVGGGTWTCTAAT	A515-A708	A515	A708	GATCGTGT	GTCGCTCG	CGAGCGAC	Y6	240	176	AgR	F	Group	29.1	33.5	38.4	42.3	43.7	24.7	HFD	Young	2018-03-14	Young_HFD	0	1236	385	1179	138	29	779	1629	854	6	1026	5	329	25	758	8	920	906	655	0	446	296	345	540
1177	GATCGTGTACTACGAC	TATGGTAATTGTGTGCCAGCMGCCGCGGTAA	AGTCAGTCAGCCGGACTACHVGGGTWTCTAAT	A515-A709	A515	A709	GATCGTGT	GTCGTAGT	ACTACGAC	Y6	241	177	AgL	F	Group	29.1	31.4	33.8	35.2	37.2	26.6	HFD	Young	2018-03-14	Young_HFD	0	540	148	204	49	48	33	25	44	0	45	0	82	8	0	32	47	101	41	0	0	0	8	94
1178	GATCGTGTGTCTGCTA	TATGGTAATTGTGTGCCAGCMGCCGCGGTAA	AGTCAGTCAGCCGGACTACHVGGGTWTCTAAT	A515-A710	A515	A710	GATCGTGT	TAGCAGAC	GTCTGCTA	Y7	242	178	BlR	M	Group	25.8	26.9	29.7	31.7	34.2	40.9	HFD	Young	2018-03-15	Young_HFD	0	1199	357	8113	1013	42	665	39	63	0	467	3	191	403	17	714	115	213	112	63	90	50	84	210
1179	GATCGTGTGTCTATGA	TATGGTAATTGTGTGCCAGCMGCCGCGGTAA	AGTCAGTCAGCCGGACTACHVGGGTWTCTAAT	A515-A711	A515	A711	GATCGTGT	TCATAGAC	GTCTATGA	Y7	243	179	BlL	M	Group	24	25.7	26.9	28.5	30.1	50	HFD	Young	2018-03-15	Young_HFD	0	238	127	6966	1345	23	561	156	364	2	172	18	165	433	27	686	58	78	39	168	96	12	48	44
1180	GATCGTGTTATAGCGA	TATGGTAATTGTGTGCCAGCMGCCGCGGTAA	AGTCAGTCAGCCGGACTACHVGGGTWTCTAAT	A515-A712	A515	A712	GATCGTGT	TCGCTATA	TATAGCGA	Y7	263	180	AgL	M	Group	21.9	23.6	23.2	23.1	24.3	34	HFD	Young	2018-03-15	Young_HFD	0	2356	827	3457	862	14	365	27	12	0	258	0	232	177	0	555	105	110	97	81	0	13	95	247
1181	GTCAGATACGAGAGTT	TATGGTAATTGTGTGCCAGCMGCCGCGGTAA	AGTCAGTCAGCCGGACTACHVGGGTWTCTAAT	A516-A701	A516	A701	GTCAGATA	AACTCTCG	CGAGAGTT	Y7	273	181	AgL	M	Group	24.5	24.1	24.8	25.2	24.9	46.7	HFD	Young	2018-03-15	Young_HFD	0	441	87	1091	216	0	110	30	135	25	11	0	64	43	0	73	91	84	20	7	23	28	58	172
1182	GTCAGATAGACATAGT	TATGGTAATTGTGTGCCAGCMGCCGCGGTAA	AGTCAGTCAGCCGGACTACHVGGGTWTCTAAT	A516-A702	A516	A702	GTCAGATA	ACTATGTC	GACATAGT	Y8	244	182	BlR	F	Group	24.5	24.2	25.4	25.7	26.7	26.3	AIN76A	Young	2018-03-15	Young_AIN76A	0	1158	149	948	10	14	96	144	12	28	138	0	134	20	362	7	120	115	143	0	17	133	38	343
1183	GTCAGATAACGCTACT	TATGGTAATTGTGTGCCAGCMGCCGCGGTAA	AGTCAGTCAGCCGGACTACHVGGGTWTCTAAT	A516-A703	A516	A703	GTCAGATA	AGTAGCGT	ACGCTACT	Y8	245	183	BlL	F	Group	27.7	28.6	28.6	28.3	29.6	23.9	AIN76A	Young	2018-03-15	Young_AIN76A	0	1262	1121	5399	1183	47	1883	167	1563	7	1535	26	565	292	53	611	401	764	304	17	183	208	249	474
1184	GTCAGATAACTCACTG	TATGGTAATTGTGTGCCAGCMGCCGCGGTAA	AGTCAGTCAGCCGGACTACHVGGGTWTCTAAT	A516-A704	A516	A704	GTCAGATA	CAGTGAGT	ACTCACTG	Y8	246	184	BlR	F	Group	25.2	25.7	27.1	27.7	28	26.9	AIN76A	Young	2018-03-15	Young_AIN76A	0	3275	931	6383	1255	16	564	40	114	554	313	0	106	215	410	285	161	433	181	141	50	58	117	380
1185	GTCAGATATGAGTACG	TATGGTAATTGTGTGCCAGCMGCCGCGGTAA	AGTCAGTCAGCCGGACTACHVGGGTWTCTAAT	A516-A705	A516	A705	GTCAGATA	CGTACTCA	TGAGTACG	Y8	247	185	BlL	F	Group	24.2	25.2	24.9	25	26	25	AIN76A	Young	2018-03-15	Young_AIN76A	0	2370	1441	1778	423	557	1079	2106	234	447	1230	10	551	145	1182	442	636	1229	225	3	510	451	403	2225
1186	GTCAGATACTGCGTAG	TATGGTAATTGTGTGCCAGCMGCCGCGGTAA	AGTCAGTCAGCCGGACTACHVGGGTWTCTAAT	A516-A706	A516	A706	GTCAGATA	CTACGCAG	CTGCGTAG	Y9	259	186	AgL	M	Group	29.4	29.9	33.4	37.3	35.5	47.1	HFD	Young	2018-03-15	Young_HFD	0	57	64	50	12	22	13	0	17	0	0	0	5	6	0	5	11	8	9	0	0	7	10	27
1187	GTCAGATATAGTCTCC	TATGGTAATTGTGTGCCAGCMGCCGCGGTAA	AGTCAGTCAGCCGGACTACHVGGGTWTCTAAT	A516-A707	A516	A707	GTCAGATA	GGAGACTA	TAGTCTCC	Y9	260	187	AgR	M	Group	27.8	26	28.3	28.6	29.5	32.2	HFD	Young	2018-03-15	Young_HFD	0	1541	1188	4034	5816	338	1399	104	1731	31	385	0	61	455	0	646	405	308	460	0	53	112	138	554
1188	GTCAGATACGAGCGAC	TATGGTAATTGTGTGCCAGCMGCCGCGGTAA	AGTCAGTCAGCCGGACTACHVGGGTWTCTAAT	A516-A708	A516	A708	GTCAGATA	GTCGCTCG	CGAGCGAC	Y9	261	188	AgL	M	Group	27.1	24.6	26.3	25.9	27.3	39.6	HFD	Young	2018-03-15	Young_HFD	0	173	120	1155	773	32	934	63	380	139	481	0	47	135	215	109	118	51	40	0	29	36	47	80
1189	GTCAGATAACTACGAC	TATGGTAATTGTGTGCCAGCMGCCGCGGTAA	AGTCAGTCAGCCGGACTACHVGGGTWTCTAAT	A516-A709	A516	A709	GTCAGATA	GTCGTAGT	ACTACGAC	Y9	262	189	AgR	M	Group	25.1	26.3	26.2	27.8	27.9	29.1	HFD	Young	2018-03-15	Young_HFD	0	629	394	501	113	741	222	425	724	0	60	3	477	20	247	26	88	226	81	0	258	62	41	192
1190	GTCAGATAGTCTGCTA	TATGGTAATTGTGTGCCAGCMGCCGCGGTAA	AGTCAGTCAGCCGGACTACHVGGGTWTCTAAT	A516-A710	A516	A710	GTCAGATA	TAGCAGAC	GTCTGCTA	Y10	258	190	AgR	F	Group	25.4	25	25.4	26.6	26.5	25	AIN76A	Young	2018-03-15	Young_AIN76A	0	30	48	60	58	0	55	17	11	0	10	0	16	13	12	17	14	17	0	0	0	12	5	34
1191	GTCAGATAGTCTATGA	TATGGTAATTGTGTGCCAGCMGCCGCGGTAA	AGTCAGTCAGCCGGACTACHVGGGTWTCTAAT	A516-A711	A516	A711	GTCAGATA	TCATAGAC	GTCTATGA	Y10	268	191	AgR	F	Group	23.6	23.1	24.2	24.6	24.4	21.2	AIN76A	Young	2018-03-15	Young_AIN76A	0	411	579	2089	971	18	479	180	142	20	169	0	121	199	244	402	95	194	169	0	74	68	60	315
1192	GTCAGATATATAGCGA	TATGGTAATTGTGTGCCAGCMGCCGCGGTAA	AGTCAGTCAGCCGGACTACHVGGGTWTCTAAT	A516-A712	A516	A712	GTCAGATA	TCGCTATA	TATAGCGA	Y10	274	192	BlR	F	Group	26.3	25.3	25.2	26.4	26.4	27.5	AIN76A	Young	2018-03-15	Young_AIN76A	0	1015	1424	2160	1245	54	1118	651	475	12	648	0	233	122	151	393	207	944	423	7	42	321	273	567
1193	CTACTATACTCGACTT	TATGGTAATTGTGTGCCAGCMGCCGCGGTAA	AGTCAGTCAGCCGGACTACHVGGGTWTCTAAT	A509-B701	A509	B701	CTACTATA	AAGTCGAG	CTCGACTT	Y10	275	193	AgL	F	Group	24.1	23.7	23.7	24.5	24.1	23	AIN76A	Young	2018-03-15	Young_AIN76A	0	1005	1762	4447	558	109	668	559	394	10	414	0	141	222	58	453	166	464	201	6	54	51	120	317
1194	CTACTATACGAAGTAT	TATGGTAATTGTGTGCCAGCMGCCGCGGTAA	AGTCAGTCAGCCGGACTACHVGGGTWTCTAAT	A509-B702	A509	B702	CTACTATA	ATACTTCG	CGAAGTAT	Y11	264	194	AgR	F	Group	28.4	26.2	26.9	29.1	26.8	24.7	HFD	Young	2018-03-15	Young_HFD	0	3910	1702	8413	2057	125	1805	91	1924	749	784	10	248	548	829	1338	640	476	501	119	126	493	336	887
1195	CTACTATATAGCAGCT	TATGGTAATTGTGTGCCAGCMGCCGCGGTAA	AGTCAGTCAGCCGGACTACHVGGGTWTCTAAT	A509-B703	A509	B703	CTACTATA	AGCTGCTA	TAGCAGCT	Y11	265	195	AgL	F	Group	23.3	21.9	22.6	22.5	21.9	28	HFD	Young	2018-03-15	Young_HFD	0	515	321	18488	303	77	114	697	4240	2544	298	10	483	35	3342	44	130	101	48	84	383	98	21	595
1196	CTACTATATCTCTATG	TATGGTAATTGTGTGCCAGCMGCCGCGGTAA	AGTCAGTCAGCCGGACTACHVGGGTWTCTAAT	A509-B704	A509	B704	CTACTATA	CATAGAGA	TCTCTATG	Y11	266	196	AgR	F	Group	25.6	26.7	27.3	30	28.4	23.8	HFD	Young	2018-03-15	Young_HFD	0	2574	3825	1971	273	5923	583	74	2670	110	325	4	557	47	188	104	317	434	307	70	10	149	280	445
1197	CTACTATAGATCTACG	TATGGTAATTGTGTGCCAGCMGCCGCGGTAA	AGTCAGTCAGCCGGACTACHVGGGTWTCTAAT	A509-B705	A509	B705	CTACTATA	CGTAGATC	GATCTACG	Y11	267	197	AgL	F	Group	24.6	24.7	25.5	27	25.4	24.8	HFD	Young	2018-03-15	Young_HFD	0	1964	2347	12251	2480	824	436	171	240	869	115	0	326	161	529	51	589	526	508	399	22	29	452	468
1198	CTACTATAGTAACGAG	TATGGTAATTGTGTGCCAGCMGCCGCGGTAA	AGTCAGTCAGCCGGACTACHVGGGTWTCTAAT	A509-B706	A509	B706	CTACTATA	CTCGTTAC	GTAACGAG	Y12	269	198	BlL	M	Group	25.5	25.3	25.7	25.8	25.8	34.1	AIN76A	Young	2018-03-15	Young_AIN76A	0	2333	3616	9577	880	151	1764	282	1264	799	477	0	254	84	1442	106	804	704	598	573	54	123	408	741
1199	CTACTATAACGTGCGC	TATGGTAATTGTGTGCCAGCMGCCGCGGTAA	AGTCAGTCAGCCGGACTACHVGGGTWTCTAAT	A509-B707	A509	B707	CTACTATA	GCGCACGT	ACGTGCGC	Y12	270	199	BlR	M	Group	25.9	25.4	27.6	27.8	29.3	38.6	AIN76A	Young	2018-03-15	Young_AIN76A	0	1160	827	2936	388	62	522	345	771	5	1162	0	171	151	367	273	303	510	141	0	558	124	148	471
1200	CTACTATAATAGTACC	TATGGTAATTGTGTGCCAGCMGCCGCGGTAA	AGTCAGTCAGCCGGACTACHVGGGTWTCTAAT	A509-B708	A509	B708	CTACTATA	GGTACTAT	ATAGTACC	Y12	271	200	AgL	M	Group	23.2	22.8	23.6	24.1	24.4	41.7	AIN76A	Young	2018-03-15	Young_AIN76A	0	3416	987	8918	2269	23	674	1160	442	1153	245	0	241	250	768	374	449	374	204	40	369	165	356	755
1201	CTACTATAGCGTATAC	TATGGTAATTGTGTGCCAGCMGCCGCGGTAA	AGTCAGTCAGCCGGACTACHVGGGTWTCTAAT	A509-B709	A509	B709	CTACTATA	GTATACGC	GCGTATAC	Y12	272	201	AgR	M	Group	24.4	24.8	25.2	25.7	26.3	37.5	AIN76A	Young	2018-03-15	Young_AIN76A	0	4491	4787	11058	652	144	2159	869	961	1445	1986	0	554	325	1328	657	1006	1123	989	112	463	424	400	1677
1202	CTACTATATGCTCGTA	TATGGTAATTGTGTGCCAGCMGCCGCGGTAA	AGTCAGTCAGCCGGACTACHVGGGTWTCTAAT	A509-B710	A509	B710	CTACTATA	TACGAGCA	TGCTCGTA	A1	3558	202	AgR	M	Group	35.3	37.8	39.3	42.1	42.7	39.5	HFD	Aged	2018-03-14	Aged_HFD	0	577	558	820	3692	29	139	387	500	62	857	5	152	112	45	117	141	32	0	50	29	44	129	154
1203	CTACTATAAACGCTGA	TATGGTAATTGTGTGCCAGCMGCCGCGGTAA	AGTCAGTCAGCCGGACTACHVGGGTWTCTAAT	A509-B711	A509	B711	CTACTATA	TCAGCGTT	AACGCTGA	A1	3559	203	AgL	M	Group	36.8	40.2	41.1	44.2	45.9	48.3	HFD	Aged	2018-03-14	Aged_HFD	0	1384	2239	1277	145	138	3118	658	3681	1304	1710	5	386	27	1569	76	211	280	214	0	185	310	120	841
1204	CTACTATACGTAGCGA	TATGGTAATTGTGTGCCAGCMGCCGCGGTAA	AGTCAGTCAGCCGGACTACHVGGGTWTCTAAT	A509-B712	A509	B712	CTACTATA	TCGCTACG	CGTAGCGA	A1	3568	204	AgL	M	Group	36.1	35.6	37.9	40.4	43	43.5	HFD	Aged	2018-03-14	Aged_HFD	0	0	0	0	0	0	0	0	0	0	0	0	0	0	0	0	0	0	0	0	0	0	0	0
1205	CGTTACTACTCGACTT	TATGGTAATTGTGTGCCAGCMGCCGCGGTAA	AGTCAGTCAGCCGGACTACHVGGGTWTCTAAT	A510-B701	A510	B701	CGTTACTA	AAGTCGAG	CTCGACTT	A1	3569	205	AgR	M	Group	33.8	37.2	28	39.6	39.9	44.4	HFD	Aged	2018-03-14	Aged_HFD	540	1397	1958	10869	2084	559	1528	515	953	182	1200	5	871	537	0	0	259	508	569	31	10	231	109	399
1218	AGAGTCACCGAAGTAT	TATGGTAATTGTGTGCCAGCMGCCGCGGTAA	AGTCAGTCAGCCGGACTACHVGGGTWTCTAAT	A511-B702	A511	B702	AGAGTCAC	ATACTTCG	CGAAGTAT	A6	3620	218	AgL	M	Group	41.1	42.1	44.4	47.7	49.1	46.6	AIN76A	Aged	2018-03-14	Aged_AIN76A	0	1839	474	15597	1316	57	1054	598	1084	26	1928	11	74	1053	151	1965	170	366	69	126	168	349	54	483
1219	AGAGTCACTAGCAGCT	TATGGTAATTGTGTGCCAGCMGCCGCGGTAA	AGTCAGTCAGCCGGACTACHVGGGTWTCTAAT	A511-B703	A511	B703	AGAGTCAC	AGCTGCTA	TAGCAGCT	A6	3574	219	AgR	M	Group	32.7	36.6	38	40	40.3	39.8	AIN76A	Aged	2018-03-14	Aged_AIN76A	56	3182	6471	11492	1376	3158	2047	498	1073	1284	1262	14	934	365	1763	339	562	3619	480	74	288	204	163	597
1220	AGAGTCACTCTCTATG	TATGGTAATTGTGTGCCAGCMGCCGCGGTAA	AGTCAGTCAGCCGGACTACHVGGGTWTCTAAT	A511-B704	A511	B704	AGAGTCAC	CATAGAGA	TCTCTATG	A6	3577	220	AgL	M	Group	37.1	45	47.6	49.1	49.1	47.6	AIN76A	Aged	2018-03-14	Aged_AIN76A	0	3899	545	6945	286	0	820	6196	77	104	542	5	67	203	417	282	387	2300	644	99	677	231	308	543
1221	AGAGTCACGATCTACG	TATGGTAATTGTGTGCCAGCMGCCGCGGTAA	AGTCAGTCAGCCGGACTACHVGGGTWTCTAAT	A511-B705	A511	B705	AGAGTCAC	CGTAGATC	GATCTACG	A7	3571	221	AgL	F	Pair	29	29.4	29.1	29	30.4	29.3	AIN76A	Aged	2018-03-14	Aged_AIN76A	0	5474	388	680	29	7	21	978	182	0	209	8	575	0	0	0	349	410	20	0	199	107	304	273
1222	AGAGTCACGTAACGAG	TATGGTAATTGTGTGCCAGCMGCCGCGGTAA	AGTCAGTCAGCCGGACTACHVGGGTWTCTAAT	A511-B706	A511	B706	AGAGTCAC	CTCGTTAC	GTAACGAG	A7	3580	222	AgR	F	Pair	29.5	27.8	29.1	28.7	27.9	27.8	AIN76A	Aged	2018-03-14	Aged_AIN76A	0	2297	1617	13604	307	132	631	387	648	1217	474	21	73	469	3884	418	314	461	87	788	84	201	233	358
1227	AGAGTCACAACGCTGA	TATGGTAATTGTGTGCCAGCMGCCGCGGTAA	AGTCAGTCAGCCGGACTACHVGGGTWTCTAAT	A511-B711	A511	B711	AGAGTCAC	TCAGCGTT	AACGCTGA	A9	3581	227	AgR	M	Group	34.8	39.5	40.5	39.6	42	41.5	AIN76A	Aged	2018-03-14	Aged_AIN76A	0	3806	356	609	47	11	56	4020	60	7	49	14	96	9	0	0	64	1514	37	0	143	124	103	495
1228	AGAGTCACCGTAGCGA	TATGGTAATTGTGTGCCAGCMGCCGCGGTAA	AGTCAGTCAGCCGGACTACHVGGGTWTCTAAT	A511-B712	A511	B712	AGAGTCAC	TCGCTACG	CGTAGCGA	A9	3582	228	AgL	M	Group	37.8	42.7	44.5	44.7	46	46.1	AIN76A	Aged	2018-03-14	Aged_AIN76A	0	1439	190	78	17	101	12	160	90	0	63	0	124	7	0	6	10	130	43	0	6	37	0	93
1229	TACGAGACCTCGACTT	TATGGTAATTGTGTGCCAGCMGCCGCGGTAA	AGTCAGTCAGCCGGACTACHVGGGTWTCTAAT	A512-B701	A512	B701	TACGAGAC	AAGTCGAG	CTCGACTT	A9	3606	229	BlR	M	Group	32.7	36	36.9	38.3	39.9	40.2	AIN76A	Aged	2018-03-14	Aged_AIN76A	0	1948	226	24	7	45	195	255	208	20	1406	0	260	0	0	0	93	279	101	0	115	160	52	312
1230	TACGAGACCGAAGTAT	TATGGTAATTGTGTGCCAGCMGCCGCGGTAA	AGTCAGTCAGCCGGACTACHVGGGTWTCTAAT	A512-B702	A512	B702	TACGAGAC	ATACTTCG	CGAAGTAT	A9	3607	230	BlL	M	Group	34	35.8	37.5	37.2	37.7	38.5	AIN76A	Aged	2018-03-14	Aged_AIN76A	0	994	42	628	0	9	13	329	148	983	43	0	256	0	143	0	42	275	6	0	23	41	52	109
1236	TACGAGACATAGTACC	TATGGTAATTGTGTGCCAGCMGCCGCGGTAA	AGTCAGTCAGCCGGACTACHVGGGTWTCTAAT	A512-B708	A512	B708	TACGAGAC	GGTACTAT	ATAGTACC	A12	3594	236	AgR	F	Group	27.8	27.1	26.1	26.1	25.7	25	HFD	Aged	2018-03-14	Aged_HFD	17	3125	2801	2706	2150	57	184	88	44	0	65	0	386	0	0	0	310	480	74	0	36	111	324	113
1237	TACGAGACGCGTATAC	TATGGTAATTGTGTGCCAGCMGCCGCGGTAA	AGTCAGTCAGCCGGACTACHVGGGTWTCTAAT	A512-B709	A512	B709	TACGAGAC	GTATACGC	GCGTATAC	A12	3595	237	AgL	F	Group	30.9	32.1	33.5	38.1	38.9	37.3	HFD	Aged	2018-03-14	Aged_HFD	0	3855	1145	2986	116	183	171	100	293	2786	266	70	211	23	786	0	306	476	300	0	123	36	70	1215
1238	TACGAGACTGCTCGTA	TATGGTAATTGTGTGCCAGCMGCCGCGGTAA	AGTCAGTCAGCCGGACTACHVGGGTWTCTAAT	A512-B710	A512	B710	TACGAGAC	TACGAGCA	TGCTCGTA	A12	3600	238	AgL	F	Group	35.2	35.4	41.4	42.5	45.2	40.5	HFD	Aged	2018-03-14	Aged_HFD	0	4665	281	2	0	9	0	1722	86	3	0	4	271	0	22	0	30	1104	22	0	142	75	32	1040
1239	TACGAGACAACGCTGA	TATGGTAATTGTGTGCCAGCMGCCGCGGTAA	AGTCAGTCAGCCGGACTACHVGGGTWTCTAAT	A512-B711	A512	B711	TACGAGAC	TCAGCGTT	AACGCTGA	A12	3601	239	AgR	F	Group	29.5	31.7	32.2	35.2	38.5	38.8	HFD	Aged	2018-03-14	Aged_HFD	0	8998	4419	5336	2969	254	619	227	469	87	1114	0	1290	44	0	93	877	578	439	0	61	594	1266	381
1254	TCGACGAGCGAAGTAT	TATGGTAATTGTGTGCCAGCMGCCGCGGTAA	AGTCAGTCAGCCGGACTACHVGGGTWTCTAAT	A514-B702	A514	B702	TCGACGAG	ATACTTCG	CGAAGTAT	A17	3612	254	BlR	F	Group	28.5	31.4	29.8	30.3	31.3	29.1	AIN76A	Aged	2018-03-14	Aged_AIN76A	0	4169	1239	5933	236	110	1696	1071	362	476	2242	6	442	57	22	36	383	291	471	19	521	122	294	709
1255	TCGACGAGTAGCAGCT	TATGGTAATTGTGTGCCAGCMGCCGCGGTAA	AGTCAGTCAGCCGGACTACHVGGGTWTCTAAT	A514-B703	A514	B703	TCGACGAG	AGCTGCTA	TAGCAGCT	A17	3613	255	BlL	F	Group	24.5	25.5	26.5	25.8	25.5	24.7	AIN76A	Aged	2018-03-14	Aged_AIN76A	0	10274	2720	1603	62	12	845	2127	1348	11	2046	9	135	13	47	25	752	1124	271	90	561	471	791	892
1256	TCGACGAGTCTCTATG	TATGGTAATTGTGTGCCAGCMGCCGCGGTAA	AGTCAGTCAGCCGGACTACHVGGGTWTCTAAT	A514-B704	A514	B704	TCGACGAG	CATAGAGA	TCTCTATG	A17	3623	256	AgR	F	Group	34	36.1	35.9	35.4	36.3	364	AIN76A	Aged	2018-03-14	Aged_AIN76A	0	3916	2592	14189	901	1303	1542	653	702	8738	3658	3	604	268	145	0	363	247	198	1030	448	717	199	917
1257	TCGACGAGGATCTACG	TATGGTAATTGTGTGCCAGCMGCCGCGGTAA	AGTCAGTCAGCCGGACTACHVGGGTWTCTAAT	A514-B705	A514	B705	TCGACGAG	CGTAGATC	GATCTACG	A17	3624	257	AgL	F	Group	42.5	40.9	43.6	41.9	45.6	40.3	AIN76A	Aged	2018-03-14	Aged_AIN76A	0	9484	6075	6814	9325	839	570	2002	244	545	1837	0	1194	882	0	0	382	784	112	76	685	258	536	742
1262	TCGACGAGTGCTCGTA	TATGGTAATTGTGTGCCAGCMGCCGCGGTAA	AGTCAGTCAGCCGGACTACHVGGGTWTCTAAT	A514-B710	A514	B710	TCGACGAG	TACGAGCA	TGCTCGTA	A19	3632	262	AgR	F	Group	29.2	29	33.8	36.9	35.9	37.7	HFD	Aged	2018-03-14	Aged_HFD	20	1596	2618	3776	365	57	913	504	968	91	519	0	232	39	48	21	467	151	539	25	33	259	130	424
1263	TCGACGAGAACGCTGA	TATGGTAATTGTGTGCCAGCMGCCGCGGTAA	AGTCAGTCAGCCGGACTACHVGGGTWTCTAAT	A514-B711	A514	B711	TCGACGAG	TCAGCGTT	AACGCTGA	A19	3633	263	AgL	F	Group	28.1	27.1	30.1	31.3	32.1	34.5	HFD	Aged	2018-03-14	Aged_HFD	0	12168	1812	9485	596	233	703	2145	506	751	3903	36	255	104	50	898	302	571	581	300	301	629	293	1310
1264	TCGACGAGCGTAGCGA	TATGGTAATTGTGTGCCAGCMGCCGCGGTAA	AGTCAGTCAGCCGGACTACHVGGGTWTCTAAT	A514-B712	A514	B712	TCGACGAG	TCGCTACG	CGTAGCGA	A19	3634	264	AgR	F	Group	26.6	26.7	32	35.2	36.3	38.5	HFD	Aged	2018-03-14	Aged_HFD	0	3239	1111	898	1284	478	260	1033	972	27	518	78	294	79	58	33	147	558	161	39	177	219	114	454
1284	GTCAGATAATAGTACC	TATGGTAATTGTGTGCCAGCMGCCGCGGTAA	AGTCAGTCAGCCGGACTACHVGGGTWTCTAAT	A516-B708	A516	B708	GTCAGATA	GGTACTAT	ATAGTACC	A25	3646	284	BlR	M	Group	39.4	42	45.7	46.5	48.5	47.3	AIN76A	Aged	2018-03-15	Aged_AIN76A	0	1102	429	338	259	35	244	398	108	0	1007	50	78	78	0	61	117	334	7	0	91	146	61	156
1285	GTCAGATAGCGTATAC	TATGGTAATTGTGTGCCAGCMGCCGCGGTAA	AGTCAGTCAGCCGGACTACHVGGGTWTCTAAT	A516-B709	A516	B709	GTCAGATA	GTATACGC	GCGTATAC	A25	3824	285	AgR	M	Group	37.8	39.8	42.6	43.2	43.6	42.8	AIN76A	Aged	2018-03-15	Aged_AIN76A	0	546	296	262	56	300	68	79	3054	14	15	0	70	24	6	19	64	187	71	7	17	72	55	121
1286	GTCAGATATGCTCGTA	TATGGTAATTGTGTGCCAGCMGCCGCGGTAA	AGTCAGTCAGCCGGACTACHVGGGTWTCTAAT	A516-B710	A516	B710	GTCAGATA	TACGAGCA	TGCTCGTA	A25	3825	286	AgL	M	Group	42.8	43.1	45.6	46.5	46.5	46.5	AIN76A	Aged	2018-03-15	Aged_AIN76A	0	738	778	2672	203	286	208	428	205	463	14	21	189	23	774	22	246	475	124	21	10	28	76	285
1287	GTCAGATAAACGCTGA	TATGGTAATTGTGTGCCAGCMGCCGCGGTAA	AGTCAGTCAGCCGGACTACHVGGGTWTCTAAT	A516-B711	A516	B711	GTCAGATA	TCAGCGTT	AACGCTGA	A26	3649	287	BlR	F	Group	43.9	44.5	47.8	47.8	48.1	49.4	AIN76A	Aged	2018-03-15	Aged_AIN76A	0	5612	1735	2659	294	1173	591	2283	795	13	656	0	2169	356	0	534	213	817	107	0	38	447	84	1409
1288	GTCAGATACGTAGCGA	TATGGTAATTGTGTGCCAGCMGCCGCGGTAA	AGTCAGTCAGCCGGACTACHVGGGTWTCTAAT	A516-B712	A516	B712	GTCAGATA	TCGCTACG	CGTAGCGA	A26	3650	288	BlL	F	Group	36.4	40.2	41.1	41.2	38.4	39.3	AIN76A	Aged	2018-03-15	Aged_AIN76A	0	0	0	7	21	0	18	0	8	0	55	0	0	9	0	0	0	0	0	0	0	0	0	0
1289	ATCGTACGCTCGACTT	TATGGTAATTGTGTGCCAGCMGCCGCGGTAA	AGTCAGTCAGCCGGACTACHVGGGTWTCTAAT	A501-B701	A501	B701	ATCGTACG	AAGTCGAG	CTCGACTT	A26	3830	289	AgL	F	Group	45	46.5	49	47.8	49	48.2	AIN76A	Aged	2018-03-15	Aged_AIN76A	0	1606	2842	4889	2782	3929	1508	3748	593	6	1817	14	5170	114	0	406	640	1503	326	35	1347	200	186	719
1290	ATCGTACGCGAAGTAT	TATGGTAATTGTGTGCCAGCMGCCGCGGTAA	AGTCAGTCAGCCGGACTACHVGGGTWTCTAAT	A501-B702	A501	B702	ATCGTACG	ATACTTCG	CGAAGTAT	A26	3861	290	AgR	F	Group	37.7	40.2	37.4	35.5	38	34.7	AIN76A	Aged	2018-03-15	Aged_AIN76A	0	7561	6715	700	401	4741	4702	853	2942	105	6958	0	9026	342	371	482	1047	1946	672	65	755	299	233	1451
1299	ATCGTACGAACGCTGA	TATGGTAATTGTGTGCCAGCMGCCGCGGTAA	AGTCAGTCAGCCGGACTACHVGGGTWTCTAAT	A501-B711	A501	B711	ATCGTACG	TCAGCGTT	AACGCTGA	A29	3836	299	AgL	F	Group	36	34.5	40.2	44	45.8	45.1	HFD	Aged	2018-03-15	Aged_HFD	0	5179	6515	28978	4853	213	6696	2626	285	636	3182	16	1426	661	442	1522	1203	1822	499	259	781	819	1293	784
1300	ATCGTACGCGTAGCGA	TATGGTAATTGTGTGCCAGCMGCCGCGGTAA	AGTCAGTCAGCCGGACTACHVGGGTWTCTAAT	A501-B712	A501	B712	ATCGTACG	TCGCTACG	CGTAGCGA	A29	3851	300	AgR	F	Group	34.1	30.5	36.2	35.3	33.5	37.1	HFD	Aged	2018-03-15	Aged_HFD	0	1431	1955	23206	3310	1201	1252	8329	1595	68	2808	6380	1908	5485	704	2561	63	141	87	73	4060	62	27	420
1301	ACTATCTGCTCGACTT	TATGGTAATTGTGTGCCAGCMGCCGCGGTAA	AGTCAGTCAGCCGGACTACHVGGGTWTCTAAT	A502-B701	A502	B701	ACTATCTG	AAGTCGAG	CTCGACTT	A29	3854	301	AgL	F	Group	31	33.4	35.7	37	43.7	39.2	HFD	Aged	2018-03-15	Aged_HFD	0	1568	815	1519	231	95	90	58	15	63	170	2	380	22	145	5	388	512	489	0	48	346	287	501
1306	ACTATCTGGTAACGAG	TATGGTAATTGTGTGCCAGCMGCCGCGGTAA	AGTCAGTCAGCCGGACTACHVGGGTWTCTAAT	A502-B706	A502	B706	ACTATCTG	CTCGTTAC	GTAACGAG	A32	3841	306	AgR	M	Group	32.3	31.5	33.3	35.2	36.2	34.3	HFD	Aged	2018-03-15	Aged_HFD	0	6809	6144	16754	9836	2451	9448	579	307	0	4782	4	1146	6174	12	5297	1491	473	785	0	292	800	459	2117
1307	ACTATCTGACGTGCGC	TATGGTAATTGTGTGCCAGCMGCCGCGGTAA	AGTCAGTCAGCCGGACTACHVGGGTWTCTAAT	A502-B707	A502	B707	ACTATCTG	GCGCACGT	ACGTGCGC	A32	3842	307	AgL	M	Group	31	30.7	34.3	36.6	37.3	36.7	HFD	Aged	2018-03-15	Aged_HFD	0	454	245	388	103	296	48	411	548	21	0	0	77	23	22	22	55	81	30	10	574	56	32	127
1308	ACTATCTGATAGTACC	TATGGTAATTGTGTGCCAGCMGCCGCGGTAA	AGTCAGTCAGCCGGACTACHVGGGTWTCTAAT	A502-B708	A502	B708	ACTATCTG	GGTACTAT	ATAGTACC	A32	3849	308	AgR	M	Group	37	37.7	41.2	44.3	45.4	45.7	HFD	Aged	2018-03-15	Aged_HFD	0	31418	24882	10654	6152	4781	1910	5195	7080	17019	11305	8	394	790	603	4044	4918	3357	1161	29	559	2337	513	4512
1309	ACTATCTGGCGTATAC	TATGGTAATTGTGTGCCAGCMGCCGCGGTAA	AGTCAGTCAGCCGGACTACHVGGGTWTCTAAT	A502-B709	A502	B709	ACTATCTG	GTATACGC	GCGTATAC	A32	3850	309	AgL	M	Group	36.1	38.4	44	46.8	47.7	47.1	HFD	Aged	2018-03-15	Aged_HFD	0	5278	1683	4485	51	114	250	2097	64	1138	1147	703	991	19	1859	130	499	771	523	0	428	303	103	497
1324	TAGCGAGTCGTAGCGA	TATGGTAATTGTGTGCCAGCMGCCGCGGTAA	AGTCAGTCAGCCGGACTACHVGGGTWTCTAAT	A503-B712	A503	B712	TAGCGAGT	TCGCTACG	CGTAGCGA	A37	3857	324	AgR	M	Group	32	35.3	37	39.9	40.4	40.9	HFD	Aged	2018-03-15	Aged_HFD	0	0	2	3	0	0	0	259	4	0	4	0	0	0	0	0	0	0	0	0	0	0	0	0
1325	CTGCGTGTCTCGACTT	TATGGTAATTGTGTGCCAGCMGCCGCGGTAA	AGTCAGTCAGCCGGACTACHVGGGTWTCTAAT	A504-B701	A504	B701	CTGCGTGT	AAGTCGAG	CTCGACTT	A37	3858	325	AgL	M	Group	31.9	36.5	41.3	44.7	47.1	48	HFD	Aged	2018-03-15	Aged_HFD	5	7646	4740	10300	6029	26	5145	44	247	0	841	3	1297	553	0	1158	608	718	640	16	311	306	385	1168
1326	CTGCGTGTCGAAGTAT	TATGGTAATTGTGTGCCAGCMGCCGCGGTAA	AGTCAGTCAGCCGGACTACHVGGGTWTCTAAT	A504-B702	A504	B702	CTGCGTGT	ATACTTCG	CGAAGTAT	A37	3864	326	BlR	M	Group	32.8	34.8	38.2	39.3	39.9	42.3	HFD	Aged	2018-03-15	Aged_HFD	0	12460	7225	11610	952	386	4398	353	324	34	6449	0	1130	412	33	1423	1317	708	828	6	131	695	436	894
1327	CTGCGTGTTAGCAGCT	TATGGTAATTGTGTGCCAGCMGCCGCGGTAA	AGTCAGTCAGCCGGACTACHVGGGTWTCTAAT	A504-B703	A504	B703	CTGCGTGT	AGCTGCTA	TAGCAGCT	A37	3865	327	BlL	M	Group	34.9	36.6	38.8	41.2	41.4	41.7	HFD	Aged	2018-03-15	Aged_HFD	0	1095	615	5594	1351	190	807	448	2403	475	1360	0	150	1168	251	632	154	241	114	0	293	149	69	315
[truncated: 129 more columns]
